# Supplementary material for: Multi-institutional atlas of brain metastases informs spatial modeling for precision imaging and personalized therapy
Source: Nat Commun. 2025 May 15;16:4536. doi: 10.1038/s41467-025-59584-7 (PMC12081687; doi:10.1038/s41467-025-59584-7)
Supplement: Supplementary file 4 — Source Data [file 41467_2025_59584_MOESM4_ESM.zip]

Archive with 27 entries (26 files):
- All_Source_Data/
- All_Source_Data/Source_Data_Figure_4_E.csv
- __MACOSX/All_Source_Data/._Source_Data_Figure_4_E.csv
- All_Source_Data/Source_Data_Supplemental_Figure_3.xlsx
- __MACOSX/All_Source_Data/._Source_Data_Supplemental_Figure_3.xlsx
- All_Source_Data/Source_Data_Figure_4_D.csv
- __MACOSX/All_Source_Data/._Source_Data_Figure_4_D.csv
- All_Source_Data/Source_Data_Supplemental_Figure_4.xlsx
- __MACOSX/All_Source_Data/._Source_Data_Supplemental_Figure_4.xlsx
- All_Source_Data/Source_Data_Supplemental_Figure_8.xlsx
- __MACOSX/All_Source_Data/._Source_Data_Supplemental_Figure_8.xlsx
- All_Source_Data/Source_Data_Figure_3_D.csv
- __MACOSX/All_Source_Data/._Source_Data_Figure_3_D.csv
- All_Source_Data/Source_Data_Figure_5.xlsx
- __MACOSX/All_Source_Data/._Source_Data_Figure_5.xlsx
- All_Source_Data/Source_Data_Supplemental_Figure_7.xlsx
- __MACOSX/All_Source_Data/._Source_Data_Supplemental_Figure_7.xlsx
- All_Source_Data/Source_Data_Supplemental_Figure_6.xlsx
- __MACOSX/All_Source_Data/._Source_Data_Supplemental_Figure_6.xlsx
- All_Source_Data/Source_Data_Figure_4.xlsx
- __MACOSX/All_Source_Data/._Source_Data_Figure_4.xlsx
- All_Source_Data/Source_Data_Figure_3.xlsx
- __MACOSX/All_Source_Data/._Source_Data_Figure_3.xlsx
- All_Source_Data/Source_Data_Supplemental_Figure_2.csv
- __MACOSX/All_Source_Data/._Source_Data_Supplemental_Figure_2.csv
- All_Source_Data/Source_Data_Figure_2.xlsx
- __MACOSX/All_Source_Data/._Source_Data_Figure_2.xlsx
