# Supplementary material for: Multi-institutional atlas of brain metastases informs spatial modeling for precision imaging and personalized therapy
Source: Nat Commun. 2025 May 15;16:4536. doi: 10.1038/s41467-025-59584-7 (PMC12081687; doi:10.1038/s41467-025-59584-7)
Supplement: Supplementary file 4 — Source Data [file 41467_2025_59584_MOESM4_ESM.zip › All_Source_Data/Source_Data_Supplemental_Figure_3.xlsx]

## Sheet: Supplemental_Figure_3
Institution	PRIMARY	Region	0	%_0	%_5	%_10
ucsf	Melanoma	Frontal	506	38.5671	44.0549	51.4482
ucsf	Melanoma	Parietal	283	21.5701	26.6006	32.3933
ucsf	Melanoma	Temporal	234	17.8354	23.7805	31.0976
ucsf	Melanoma	Occipital	115	8.76524	12.5762	16.0061
ucsf	Melanoma	Cerebellum	107	8.15549	9.22256	12.5
ucsf	Melanoma	Lat. Ventricles	23	1.75305	5.41159	13.4909
ucsf	Melanoma	Brainstem	23	1.75305	2.66768	6.17378
ucsf	Melanoma	3rd/4th Ventricles	21	1.60061	2.89634	5.56402
ucsf	Melanoma	Thalamus	12	0.914634	1.60061	4.11585
ucsf	Melanoma	Hippocampi	6	0.457317	1.60061	3.81098
ucsf	Melanoma	Pituitary	2	0.152439	0.533537	0.838415
ucsf	Melanoma	Amygdala	1	0.0762195	0.381098	1.75305
ucsf	Breast	Frontal	640	30.1887	33.7264	38.8208
ucsf	Breast	Cerebellum	603	28.4434	29.3396	31.0849
ucsf	Breast	Parietal	343	16.1792	21.3208	26.0377
ucsf	Breast	Temporal	231	10.8962	16.0377	26.7453
ucsf	Breast	Occipital	210	9.90566	13.5377	19.9057
ucsf	Breast	Lat. Ventricles	55	2.59434	6.88679	12.3113
ucsf	Breast	3rd/4th Ventricles	50	2.35849	5.99057	10.283
ucsf	Breast	Brainstem	43	2.0283	3.01887	6.27358
ucsf	Breast	Thalamus	19	0.896226	1.93396	3.11321
ucsf	Breast	Hippocampi	10	0.471698	1.27358	2.45283
ucsf	Breast	Amygdala	5	0.235849	0.660377	1.50943
ucsf	Breast	Pituitary	1	0.0471698	0.0943396	0.424528
ucsf	Lung	Frontal	1087	36.3667	40.4483	44.4965
ucsf	Lung	Cerebellum	577	19.3041	20.2743	22.9843
ucsf	Lung	Parietal	547	18.3004	23.988	31.4821
ucsf	Lung	Temporal	395	13.2151	18.0328	27.1663
ucsf	Lung	Occipital	304	10.1706	13.7504	18.4677
ucsf	Lung	Lat. Ventricles	62	2.07427	5.92171	11.6092
ucsf	Lung	3rd/4th Ventricles	57	1.90699	4.7173	8.56474
ucsf	Lung	Brainstem	51	1.70626	2.87722	4.85112
ucsf	Lung	Thalamus	36	1.20442	1.87354	2.70994
ucsf	Lung	Hippocampi	17	0.568752	1.53898	3.27869
ucsf	Lung	Amygdala	3	0.100368	0.769488	1.70626
ucsf	Lung	Pituitary	1	0.033456	0.066912	0.234192
ucd	Melanoma	Frontal	59	39.8649	43.9189	51.3514
ucd	Melanoma	Parietal	27	18.2432	25	34.4595
ucd	Melanoma	Temporal	27	18.2432	28.3784	31.7568
ucd	Melanoma	Occipital	20	13.5135	19.5946	24.3243
ucd	Melanoma	Cerebellum	6	4.05405	4.72973	10.8108
ucd	Melanoma	Lat. Ventricles	5	3.37838	8.10811	16.8919
ucd	Melanoma	Thalamus	3	2.02703	2.7027	5.40541
ucd	Melanoma	Hippocampi	3	2.02703	2.7027	6.75676
ucd	Melanoma	3rd/4th Ventricles	2	1.35135	2.02703	4.05405
ucd	Melanoma	Amygdala	1	0.675676	2.02703	2.7027
ucd	Melanoma	Brainstem	1	0.675676	3.37838	5.40541
ucd	Melanoma	Pituitary	0	0	0.675676	0.675676
ucd	Breast	Cerebellum	78	29.2135	30.7116	35.5805
ucd	Breast	Frontal	65	24.3446	28.839	32.5843
ucd	Breast	Parietal	42	15.7303	19.1011	24.7191
ucd	Breast	Temporal	38	14.2322	20.5993	31.8352
ucd	Breast	Occipital	26	9.73783	13.8577	18.7266
ucd	Breast	Brainstem	11	4.11985	6.74157	8.98876
ucd	Breast	3rd/4th Ventricles	9	3.37079	6.36704	11.985
ucd	Breast	Lat. Ventricles	6	2.24719	7.1161	13.1086
ucd	Breast	Thalamus	3	1.1236	3.37079	5.61798
ucd	Breast	Pituitary	1	0.374532	0.374532	0.374532
ucd	Breast	Hippocampi	0	0	1.1236	3.37079
ucd	Breast	Amygdala	0	0	1.1236	1.87266
ucd	Lung	Frontal	217	33.1298	37.2519	43.5115
ucd	Lung	Cerebellum	132	20.1527	21.9847	24.7328
ucd	Lung	Parietal	121	18.4733	24.5802	31.7557
ucd	Lung	Temporal	83	12.6718	18.1679	24.7328
ucd	Lung	Occipital	79	12.0611	15.7252	20.1527
ucd	Lung	Lat. Ventricles	17	2.59542	6.71756	12.6718
ucd	Lung	3rd/4th Ventricles	14	2.1374	4.27481	7.93893
ucd	Lung	Thalamus	11	1.67939	1.98473	3.35878
ucd	Lung	Hippocampi	5	0.763359	1.67939	3.51145
ucd	Lung	Brainstem	4	0.610687	1.83206	4.12214
ucd	Lung	Amygdala	1	0.152672	0.305344	0.916031
ucd	Lung	Pituitary	0	0	0	0.152672
pmh	Melanoma	Frontal	118	41.115	47.3868	51.9164
pmh	Melanoma	Parietal	63	21.9512	28.5714	33.4495
pmh	Melanoma	Temporal	47	16.3763	20.5575	29.2683
pmh	Melanoma	Occipital	39	13.5889	16.7247	18.4669
pmh	Melanoma	Cerebellum	19	6.62021	7.66551	9.7561
pmh	Melanoma	Lat. Ventricles	5	1.74216	4.18118	6.96864
pmh	Melanoma	3rd/4th Ventricles	3	1.0453	1.74216	3.83275
pmh	Melanoma	Hippocampi	2	0.696864	1.74216	2.43902
pmh	Melanoma	Thalamus	1	0.348432	1.0453	1.74216
pmh	Melanoma	Amygdala	1	0.348432	0.348432	0.696864
pmh	Melanoma	Brainstem	1	0.348432	2.09059	3.83275
pmh	Melanoma	Pituitary	0	0	0	0.348432
pmh	Breast	Frontal	99	32.0388	35.9223	39.8058
pmh	Breast	Parietal	62	20.0647	26.8608	31.7152
pmh	Breast	Cerebellum	59	19.0939	20.712	22.9773
pmh	Breast	Occipital	39	12.6214	17.1521	22.3301
pmh	Breast	Temporal	32	10.356	16.1812	24.9191
pmh	Breast	3rd/4th Ventricles	9	2.91262	4.85437	7.76699
pmh	Breast	Brainstem	9	2.91262	4.85437	6.79612
pmh	Breast	Lat. Ventricles	8	2.589	6.14887	11.6505
pmh	Breast	Hippocampi	3	0.970874	0.970874	2.589
pmh	Breast	Pituitary	0	0	0	0
pmh	Breast	Thalamus	0	0	0.647249	1.94175
pmh	Breast	Amygdala	0	0	0.323625	1.2945
pmh	Lung	Frontal	350	34.4488	40.2559	44.7835
pmh	Lung	Parietal	197	19.3898	26.1811	32.6772
pmh	Lung	Cerebellum	167	16.437	18.0118	20.7677
pmh	Lung	Temporal	141	13.878	18.5039	26.4764
pmh	Lung	Occipital	123	12.1063	15.0591	20.0787
pmh	Lung	Lat. Ventricles	24	2.3622	6.59449	11.7126
pmh	Lung	Brainstem	21	2.06693	3.24803	5.51181
pmh	Lung	3rd/4th Ventricles	14	1.37795	4.33071	6.69291
pmh	Lung	Thalamus	12	1.1811	1.87008	2.95276
pmh	Lung	Hippocampi	5	0.492126	1.37795	3.14961
pmh	Lung	Amygdala	2	0.19685	0.590551	1.5748
pmh	Lung	Pituitary	0	0	0.0984252	0.590551
mskcc	Melanoma	Frontal	95	38.1526	42.1687	46.1847
mskcc	Melanoma	Temporal	59	23.6948	27.7108	32.1285
mskcc	Melanoma	Parietal	46	18.4739	25.3012	30.9237
mskcc	Melanoma	Occipital	23	9.23695	15.261	20.0803
mskcc	Melanoma	Cerebellum	18	7.22892	10.0402	13.6546
mskcc	Melanoma	Lat. Ventricles	8	3.21285	7.63052	14.0562
mskcc	Melanoma	Brainstem	4	1.60643	1.60643	3.21285
mskcc	Melanoma	3rd/4th Ventricles	3	1.20482	3.61446	4.41767
mskcc	Melanoma	Hippocampi	2	0.803213	1.20482	3.61446
mskcc	Melanoma	Pituitary	1	0.401606	0.401606	0.803213
mskcc	Melanoma	Thalamus	1	0.401606	1.20482	4.01606
mskcc	Melanoma	Amygdala	0	0	0.401606	0.803213
mskcc	Breast	Frontal	124	32.4607	37.1728	41.0995
mskcc	Breast	Cerebellum	107	28.0105	29.0576	32.199
mskcc	Breast	Parietal	54	14.1361	20.4188	24.0838
mskcc	Breast	Temporal	42	10.9948	18.3246	28.0105
mskcc	Breast	Occipital	31	8.11518	12.5654	18.0628
mskcc	Breast	Lat. Ventricles	14	3.66492	7.59162	14.9215
mskcc	Breast	3rd/4th Ventricles	11	2.87958	5.49738	10.9948
mskcc	Breast	Brainstem	9	2.35602	3.40314	6.02094
mskcc	Breast	Thalamus	4	1.04712	1.83246	3.14136
mskcc	Breast	Hippocampi	1	0.26178	2.09424	2.87958
mskcc	Breast	Pituitary	0	0	0.52356	0.52356
mskcc	Breast	Amygdala	0	0	0.52356	2.09424
mskcc	Lung	Frontal	225	33.8855	39.6084	44.7289
mskcc	Lung	Parietal	148	22.2892	28.4639	34.0361
mskcc	Lung	Cerebellum	109	16.4157	17.6205	20.0301
mskcc	Lung	Temporal	89	13.4036	17.7711	26.6566
mskcc	Lung	Occipital	68	10.241	13.1024	17.3193
mskcc	Lung	Lat. Ventricles	18	2.71084	6.77711	14.1566
mskcc	Lung	3rd/4th Ventricles	18	2.71084	4.96988	8.43373
mskcc	Lung	Brainstem	13	1.95783	3.31325	5.12048
mskcc	Lung	Thalamus	5	0.753012	1.20482	2.71084
mskcc	Lung	Hippocampi	5	0.753012	1.35542	3.01205
mskcc	Lung	Amygdala	1	0.150602	0.903614	1.95783
mskcc	Lung	Pituitary	0	0	0	0.150602
