# Supplementary material for: Multi-institutional atlas of brain metastases informs spatial modeling for precision imaging and personalized therapy
Source: Nat Commun. 2025 May 15;16:4536. doi: 10.1038/s41467-025-59584-7 (PMC12081687; doi:10.1038/s41467-025-59584-7)
Supplement: Supplementary file 4 — Source Data [file 41467_2025_59584_MOESM4_ESM.zip › All_Source_Data/Source_Data_Figure_4_D.csv]

0.2512052951875411	0.0
0.2694609527071529	0.0
0.27411514523365693	0.0
0.2398147547551397	1.0
0.249244606969225	1.0
0.2611610544190124	0.0
0.27459314496681775	0.0
0.2866174733993418	0.0
0.28716529364975213	0.0
0.2868250803042208	0.0
0.28354850483546107	0.0
0.24013679434449278	1.0
0.2553101640985633	2.0
0.2638442932913362	2.0
0.2693852044493443	1.0
0.2755419425286061	0.0
0.285383837937398	0.0
0.2904643082477139	0.0
0.2962473244257805	0.0
0.2974782194006418	0.0
0.29495095121159287	0.0
0.28378999594340343	0.0
0.2663187338654823	0.0
0.2417147615894312	1.0
0.2578106153975098	2.0
0.26822082214338033	2.0
0.27177080707126017	2.0
0.274835145184935	2.0
0.27643848169104107	2.0
0.2821401206381681	0.0
0.28694729005499814	0.0
0.2929494532686903	0.0
0.29529772624433	0.0
0.29347237512103463	0.0
0.28667276947205345	0.0
0.27589607315872094	0.0
0.26883664323293816	0.0
0.23140341593744468	1.0
0.2490645236534997	1.0
0.25820506284140876	2.0
0.27335969799630927	2.0
0.27659398017584635	2.0
0.2759053599687875	2.0
0.27474458790953343	2.0
0.27724963156963023	2.0
0.2832350533023372	1.0
0.2925585097310954	0.0
0.2968564359818308	0.0
0.2979080907197058	0.0
0.2962760956336684	0.0
0.29240750412310884	0.0
0.2899694674706252	0.0
0.2854068148701885	0.0
0.22233323850810238	2.0
0.2367654863736514	1.0
0.24981166337611735	1.0
0.2573494215151301	2.0
0.2759270240861363	2.0
0.2765525085140216	2.0
0.2771506769725686	2.0
0.2776661275181759	2.0
0.2811391999371913	2.0
0.28718835757654876	1.0
0.29502632004969126	1.0
0.2965938344417611	0.0
0.30095052003311973	0.0
0.3053826018342885	0.0
0.3093912903920877	0.0
0.30833369045382736	1.0
0.3050287223226049	1.0
0.2991020312487654	1.0
0.22394794396338558	2.0
0.23853090630740967	2.0
0.2553177826506819	2.0
0.2687447390951695	1.0
0.2723309284499446	2.0
0.2840165923433274	2.0
0.28037993475359346	2.0
0.27712397263916777	2.0
0.2755738109206121	2.0
0.27859147771818826	2.0
0.28598673105192857	2.0
0.2925763068850185	1.0
0.29561885649151254	1.0
0.30460115601132687	1.0
0.3133511160230985	0.0
0.32168287568924453	1.0
0.3220866735725963	1.0
0.31978905473784164	2.0
0.3171325922930001	2.0
0.2347419285095232	2.0
0.2567395649043538	2.0
0.28245003854693157	2.0
0.29153084323448375	2.0
0.28798081880728266	2.0
0.290103594117211	2.0
0.28133941362191117	2.0
0.2787393669806686	2.0
0.27698778938653973	2.0
0.2816508547477766	2.0
0.29007800318832716	2.0
0.29459044090469916	1.0
0.29748578085010086	2.0
0.3076138885941849	2.0
0.3164517367579185	3.0
0.32631173141347647	3.0
0.33020766579103106	3.0
0.32844962147419093	2.0
0.32463523743991374	2.0
0.31495084079931607	2.0
0.21097775713543582	2.0
0.24284605176352533	2.0
0.27265526770514814	2.0
0.29508577675792236	2.0
0.29883489699166926	2.0
0.2941720609027439	2.0
0.29525536050580903	2.0
0.28425310052134295	2.0
0.28166135521306046	2.0
0.27900616058237426	2.0
0.28361270130187044	2.0
0.29158256431523216	2.0
0.29777808382935755	2.0
0.30392888862990414	2.0
0.3157124195067468	3.0
0.32463089603018525	3.0
0.33463467371110733	3.0
0.3434483213510731	3.0
0.34279591964012374	2.0
0.33550156344136695	2.0
0.31783461021880816	2.0
0.21480826501079628	2.0
0.25159951550675974	2.0
0.27985110592857776	2.0
0.29581840961210715	2.0
0.2969369899193393	2.0
0.2942704521076031	2.0
0.2948424680221802	2.0
0.2887679641624152	2.0
0.2890814570498713	2.0
0.2918132440867958	2.0
0.29961660546941576	2.0
0.3098231761176643	2.0
0.31634316602080714	3.0
0.3206954072630657	3.0
0.33090919496504956	3.0
0.3392618315692387	4.0
0.34649135833725575	3.0
0.3518770907736974	3.0
0.3472524766810343	2.0
0.3342637832217284	2.0
0.31286538545419396	2.0
0.21289411077908793	2.0
0.24867949137356682	2.0
0.2736403612491013	2.0
0.28495675673882115	2.0
0.2842957659301355	2.0
0.2841775321871481	2.0
0.28982676042831207	2.0
0.2915508069898173	2.0
0.29707415152595756	2.0
0.3091011923997965	2.0
0.3216588285637327	2.0
0.3333707820995657	2.0
0.3400798922408471	2.0
0.34266753543848283	3.0
0.3473189474049137	4.0
0.35268878184787883	4.0
0.3576655429563679	3.0
0.3584218191778229	3.0
0.34974806351099624	2.0
0.329412182095525	2.0
0.3082104782005754	2.0
0.20638804630258198	2.0
0.24042697735451152	2.0
0.2647083010963049	2.0
0.27563449915110916	2.0
0.2765320848616543	2.0
0.2748921747691559	2.0
0.2790129248776163	2.0
0.28478646325763335	2.0
0.2948527152057783	2.0
0.3091973788995605	2.0
0.32540961810863894	2.0
0.33798300717787566	2.0
0.3466885125536879	2.0
0.35058553879958393	3.0
0.3530119194597354	4.0
0.35360119163336284	3.0
0.3565686402065136	3.0
0.3530330985329642	2.0
0.34201564731054024	2.0
0.31908190478550275	2.0
0.230356223287869	2.0
0.25689117930520333	2.0
0.26942530917687885	2.0
0.274353295019489	2.0
0.27364419673378476	2.0
0.27439113437731333	2.0
0.2806843326194582	2.0
0.2972194556628916	2.0
0.31136097175537847	2.0
0.32393378098187336	2.0
0.333941930834911	2.0
0.3418575260223052	2.0
0.3469921686594095	4.0
0.3478362761286044	3.0
0.3453154620852526	3.0
0.3460950875649212	3.0
0.3408939879150861	2.0
0.32512460914087565	2.0
0.2627386723288945	2.0
0.26839434125815026	2.0
0.2689578721633387	2.0
0.26960660857754976	2.0
0.2760156940878003	2.0
0.29323353085246456	2.0
0.30754743451096644	2.0
0.3205947439100693	2.0
0.3306873018679016	2.0
0.33822645959490083	2.0
0.3429586907463999	3.0
0.33983956018768857	2.0
0.3330457463094791	2.0
0.2970112847750859	1.0
0.3127844294919419	1.0
0.3261111742740352	1.0
0.15962970087890627	0.0
0.15869188026991773	0.0
0.15460403760597458	0.0
0.16588502652697407	0.0
0.16528466844791737	0.0
0.15448251254315948	0.0
0.15265680684230523	0.0
0.1638996862604534	0.0
0.1795536098686161	0.0
0.19508058281310528	0.0
0.19366204099391648	0.0
0.18644708646896252	1.0
0.18173488896277168	1.0
0.18376670864353728	1.0
0.18902180870571156	0.0
0.18441664563078825	0.0
0.17335169771102854	0.0
0.18863802405721908	0.0
0.1935738333828505	0.0
0.19196391366332127	0.0
0.1853258621262971	0.0
0.18555106144733607	0.0
0.20168129064235182	0.0
0.21377801578713687	0.0
0.22462344295251013	0.0
0.22435859149186857	0.0
0.21686980825646784	1.0
0.2086388087806676	1.0
0.2048909833768159	1.0
0.2084947210879972	0.0
0.19753321549783698	0.0
0.19386479543315063	0.0
0.20144155308096956	0.0
0.20310395547609136	0.0
0.169354274877355	0.0
0.18695343211300372	0.0
0.20467423287388328	0.0
0.20726879423003164	0.0
0.20803704956964963	0.0
0.2076994044720954	0.0
0.21475541740490414	0.0
0.23150679823900952	0.0
0.24275868764634648	0.0
0.24657677988952997	0.0
0.24528447190341113	0.0
0.2387184899729328	1.0
0.22958305043524976	1.0
0.22570639830767197	1.0
0.22720854248557731	0.0
0.21621989664777502	0.0
0.21264663146325333	0.0
0.22422461383442116	0.0
0.23205489574291077	0.0
0.23877986848599614	0.0
0.18107505703145338	0.0
0.19351146690637988	0.0
0.20679869654113128	0.0
0.21270968657426795	0.0
0.21828473936217938	0.0
0.2273851699201302	0.0
0.24156391162923252	0.0
0.2589767145735823	0.0
0.27083390216171394	0.0
0.2705028778588971	0.0
0.26639012362728676	0.0
0.2617771128121157	0.0
0.2548560513131175	0.0
0.25519113383586695	0.0
0.256045401135789	0.0
0.24400711408433723	0.0
0.2395256552221825	0.0
0.25132635719651913	0.0
0.258564325030372	0.0
0.2637888558523508	0.0
0.27291920645315093	0.0
0.19586503161697752	0.0
0.20037635628051026	0.0
0.2044142454759457	0.0
0.2108537221842006	0.0
0.22134563400081805	0.0
0.24028063487117873	0.0
0.2587312523057859	0.0
0.27870131233777157	0.0
0.2914563194598625	0.0
0.29196788812943697	0.0
0.2869040321951237	0.0
0.28238403403060763	0.0
0.275240100898766	0.0
0.278359670803534	0.0
0.2814910297864378	0.0
0.2715065821929807	0.0
0.26525375817275093	0.0
0.2723003097833722	0.0
0.276122471621018	0.0
0.2788400603607495	0.0
0.28669181963413065	0.0
0.19991834764077807	0.0
0.20458166841968395	0.0
0.20379490020425325	0.0
0.20801849375676262	0.0
0.21523184401143025	0.0
0.23687487778505914	0.0
0.26296972522298506	0.0
0.28441309411910737	0.0
0.29775406015242156	0.0
0.3005539308182555	0.0
0.29650991980968266	0.0
0.2933768378644129	0.0
0.2860779608644335	0.0
0.28780867661663034	0.0
0.29056618636276715	0.0
0.2857744236141582	0.0
0.2844293527086429	0.0
0.2883422275193118	0.0
0.29020777190569036	0.0
0.2921180746507765	0.0
0.29579346872533036	0.0
0.20886405561619933	0.0
0.20624416650355631	0.0
0.2068526397850875	0.0
0.20975156425848449	0.0
0.2296140766988309	0.0
0.25837662341181844	0.0
0.2816579037321489	0.0
0.29683899840597666	0.0
0.30331892989964804	0.0
0.30194468016565207	0.0
0.30003038498311857	0.0
0.2913652315523445	0.0
0.2883149616791342	0.0
0.28924390128809613	0.0
0.2885646205088294	0.0
0.28824169143150463	0.0
0.2947633124739652	0.0
0.3016412430143631	0.0
0.30612740027707674	0.0
0.30767808719760154	0.0
0.21143035422349282	0.0
0.2107453242923728	0.0
0.20874150237387343	0.0
0.21165170250793494	0.0
0.2238507839855248	0.0
0.24283780757813292	0.0
0.26388357721588807	0.0
0.2783625526195132	0.0
0.2879305135331299	0.0
0.2915372794879435	0.0
0.2914291057943355	0.0
0.2860603758075957	0.0
0.28379612569224233	0.0
0.2841376640378224	0.0
0.282679343389554	0.0
0.28083679417431734	0.0
0.2879530980429402	0.0
0.2948985130035982	0.0
0.3030552461257203	0.0
0.21662202504621955	0.0
0.21058000776507588	0.0
0.21088519573582357	0.0
0.21919509971159107	0.0
0.2279292266440495	0.0
0.2395406922089771	0.0
0.252991738138615	0.0
0.2622858049508569	0.0
0.26899865869074097	0.0
0.2740263639278261	0.0
0.2755509945564112	0.0
0.2758553684657613	0.0
0.27683713443251357	0.0
0.2767777328986292	0.0
0.27270732646831974	0.0
0.2777906363793604	0.0
0.2828113269225774	0.0
0.2900814721388961	0.0
0.2097397449318768	0.0
0.20649558366583676	0.0
0.2123681468187059	0.0
0.21865831271774389	0.0
0.22587261748028997	0.0
0.23562136168922831	0.0
0.24338219136316375	0.0
0.2502786324625679	0.0
0.2576906570893081	0.0
0.26385394647573773	0.0
0.26878071347677235	0.0
0.2721193164829423	0.0
0.2696728963840194	0.0
0.26402678637539106	0.0
0.26442262447032255	0.0
0.2667479672757977	0.0
0.20591775618580252	0.0
0.2079115974618196	0.0
0.21503643200704473	0.0
0.2270907461012458	0.0
0.2376421065732853	0.0
0.24208214305016404	0.0
0.24490703063156263	0.0
0.24935128198976741	0.0
0.2528703587653326	0.0
0.2558657604231575	0.0
0.25935300729573685	0.0
0.2590565298162257	0.0
0.25552679864221317	0.0
0.2541436980787473	0.0
0.21649081930942807	0.0
0.22350303016063397	0.0
0.23530982546966636	0.0
0.24476321151157654	0.0
0.24584487834410296	0.0
0.24361645663550066	0.0
0.2427809940961783	0.0
0.2421243828807933	0.0
0.24281888824839715	0.0
0.24369348423763434	0.0
0.2453608863262666	0.0
0.2427083492267883	0.0
0.23875062415468737	0.0
0.23974065826081675	0.0
0.24300855996514523	0.0
0.24054121116066787	0.0
0.23606196138631963	0.0
0.22784179960533957	0.0
0.22210282327292924	0.0
0.21801072734293253	0.0
0.21906963705949806	0.0
0.21150153345840275	0.0
0.197731050367008	0.0
0.2431854257782546	0.0
0.26451233366586885	0.0
0.2727427887225662	0.0
0.21482289778361235	1.0
0.20898466839928614	1.0
0.2314055241011692	0.0
0.2551954158585756	0.0
0.27580280309690025	0.0
0.2939037935878158	0.0
0.29944598455367966	0.0
0.2969926628592144	0.0
0.2882272437171061	0.0
0.2807377426250143	0.0
0.26159532051180445	1.0
0.2628858659054701	1.0
0.2692631091030435	1.0
0.27817661198552823	1.0
0.2933282068498482	0.0
0.3084468626387693	0.0
0.32043614903072454	0.0
0.3242637510466298	0.0
0.3253067033320541	0.0
0.3215729751746028	0.0
0.31292144282432527	0.0
0.29618986023849125	0.0
0.2676898259090361	0.0
0.28549562157215036	2.0
0.29808580975901644	2.0
0.3055820287262335	2.0
0.3093247690247386	2.0
0.3150738343607892	2.0
0.323016190317931	2.0
0.330437971385388	0.0
0.3390267542093046	0.0
0.3429529725934779	0.0
0.3430718904881341	0.0
0.3396609597624319	0.0
0.33350966147941025	0.0
0.3169320333133338	0.0
0.2947874383741513	0.0
0.2798642811939936	0.0
0.28006454376469364	1.0
0.312220939439935	2.0
0.32303788040986875	2.0
0.32452727404959725	2.0
0.32600344975331735	2.0
0.33157135741451466	2.0
0.337670587528093	2.0
0.3432551023045978	1.0
0.3510690417870088	0.0
0.35561971340794307	0.0
0.3553119028585137	0.0
0.3541213421347235	0.0
0.3475511126525484	0.0
0.3350068967087065	0.0
0.3162654165643207	0.0
0.30272369808785937	0.0
0.2635670317717858	2.0
0.2867406582696279	2.0
0.3067213635987274	1.0
0.3304169323591144	2.0
0.33412580197215913	2.0
0.3339295032812265	2.0
0.33734115628146094	2.0
0.34221217122491004	2.0
0.3454889325953291	2.0
0.3486701991501269	2.0
0.35301107695291783	1.0
0.35673954673620656	1.0
0.35599665337287867	0.0
0.35849322462370015	0.0
0.35533710959767	0.0
0.34770059854138247	0.0
0.33354458768909556	0.0
0.31864331347197317	1.0
0.3025251756135288	1.0
0.29687483019859146	1.0
0.30144643717467445	2.0
0.3225125007946517	2.0
0.33751960766358835	2.0
0.3450296379709673	2.0
0.3472733208062942	2.0
0.351614768573934	2.0
0.35425035298518065	2.0
0.3556147516653426	2.0
0.35620930828309527	2.0
0.3549470494834893	2.0
0.3554915582091395	1.0
0.35937872230491946	1.0
0.35928395979649486	1.0
0.3627371234612349	0.0
0.36249703943358536	1.0
0.3591711101647483	1.0
0.35022694937554694	0.0
0.33898927418167174	1.0
0.3262228115520719	1.0
0.3179145802453415	1.0
0.30123341828808686	2.0
0.3318010831523951	2.0
0.34956011416050925	2.0
0.3558314976485066	2.0
0.35900997382305894	2.0
0.3610761716931653	2.0
0.3659269654315854	2.0
0.3651045385468856	2.0
0.3630534233781639	2.0
0.36294927013446204	2.0
0.36199629245446	2.0
0.363733764038261	2.0
0.3643410886041083	3.0
0.36488349993502056	3.0
0.3695978870313939	3.0
0.3730204342718869	2.0
0.3725710375182671	3.0
0.3692656421040378	3.0
0.36187733174040887	3.0
0.3534940129607177	3.0
0.3467598937714153	3.0
0.3343523158317891	1.0
0.2763202682727752	2.0
0.316375275911268	2.0
0.34570547031174526	2.0
0.3648786950130629	2.0
0.3724778652494663	2.0
0.3762541285344892	2.0
0.37563251594653885	2.0
0.3799454763479987	2.0
0.37807713180056	2.0
0.37295611512548815	2.0
0.37077768167925734	2.0
0.3706407652201706	2.0
0.37161599106205045	2.0
0.3717845088493657	3.0
0.37420968032268914	3.0
0.3788214693675171	3.0
0.3835343691640265	3.0
0.3859564294409657	4.0
0.39079003425064496	4.0
0.3878371380722629	3.0
0.3792618925628567	3.0
0.36967422781453696	3.0
0.35104305751850523	2.0
0.2792075680186683	2.0
0.3194787026003781	2.0
0.35267176941997674	2.0
0.37633857508539525	2.0
0.3865701705960821	2.0
0.38675299968724225	2.0
0.3859273392948998	2.0
0.39045367662036023	2.0
0.3882110207519794	2.0
0.38600352464089255	2.0
0.38482972059785636	2.0
0.38683861196016534	3.0
0.38703297773543754	3.0
0.38619289213023933	3.0
0.389810592959262	3.0
0.3956202578691415	4.0
0.39789422453809736	5.0
0.40167308826865866	4.0
0.40723766485955715	4.0
0.4046681953221797	3.0
0.3971628338827462	3.0
0.3870219887747339	3.0
0.36337841451951586	3.0
0.34153752829905154	2.0
0.2357694335766616	2.0
0.27340115971691514	2.0
0.32169768957279987	2.0
0.3578569051513002	2.0
0.3797876808968995	2.0
0.38984102638759016	2.0
0.3917551323889861	2.0
0.3938018260296918	2.0
0.4006688622398598	2.0
0.4005358378794772	2.0
0.3977983783311313	2.0
0.3948668856112001	2.0
0.3959443346986244	3.0
0.39758148953226524	3.0
0.40095301490203245	3.0
0.4066080258988423	4.0
0.4140702110708082	4.0
0.41634477073972603	5.0
0.42126321855974247	4.0
0.42719794023903446	4.0
0.4239376696829577	4.0
0.4138393997150253	3.0
0.39757304181375347	3.0
0.36630083181288015	3.0
0.3413339336145046	3.0
0.22770601067253976	2.0
0.2755168455478562	2.0
0.3273969865671422	2.0
0.3596672244317575	2.0
0.3771698268420088	2.0
0.39191066466876157	2.0
0.3991665935525039	2.0
0.4055149147845862	2.0
0.4121137026178237	2.0
0.4121089814679088	2.0
0.4090243349402717	3.0
0.40836417141389	3.0
0.41372921807450425	3.0
0.42031651601532183	3.0
0.42269035590602	3.0
0.4238362792293694	4.0
0.4284031289711712	5.0
0.430350098464919	5.0
0.43333483762858405	4.0
0.4348741761320953	4.0
0.4274388128737564	4.0
0.4121707953714975	3.0
0.39024650539583805	3.0
0.35989272026220015	3.0
0.3409184515479549	3.0
0.2320423321514304	2.0
0.2753752263496132	2.0
0.32254966185494666	2.0
0.356461702948894	2.0
0.37845240552438164	2.0
0.3980763413078414	2.0
0.40380793164055656	2.0
0.414719332674281	2.0
0.42022865559674144	2.0
0.418596164053238	3.0
0.4155426570361716	3.0
0.41957737429360514	3.0
0.4265022975983261	3.0
0.43119659157739176	3.0
0.4312142146817279	4.0
0.42642787053688247	4.0
0.4262054833281623	5.0
0.42779717714596205	5.0
0.43158370321631107	4.0
0.42790377252691264	4.0
0.41866238191967525	3.0
0.3971066619093803	3.0
0.3722440854918671	2.0
0.34965082002304076	3.0
0.23224913066662986	2.0
0.2731734152254667	2.0
0.3171297945636923	2.0
0.35398887288716213	2.0
0.38217884015417214	2.0
0.39373086148036796	2.0
0.3986173105439564	2.0
0.41044174878337797	2.0
0.4169988051743338	2.0
0.4163435200714218	3.0
0.4181660473078152	3.0
0.42310227017527346	3.0
0.42804452733569176	3.0
0.4305451862107876	3.0
0.4297789003753525	4.0
0.42381196195239035	5.0
0.4194725280294093	5.0
0.416830792736091	5.0
0.4181795691187947	4.0
0.4109994995850794	4.0
0.3976757607538894	3.0
0.3760331589251169	2.0
0.3561805483191212	2.0
0.3386732254421942	3.0
0.2626416368183719	2.0
0.3063788943552244	2.0
0.34685912843949124	2.0
0.37479033502624987	2.0
0.38320567877707734	2.0
0.3863145049869923	2.0
0.39286534571213644	2.0
0.40150334800871595	2.0
0.4041333524996697	2.0
0.4112870365388198	2.0
0.4204107772609025	2.0
0.42134019167488307	2.0
0.42213096739863915	2.0
0.4219880651244492	4.0
0.417684005871216	5.0
0.40999181450136235	5.0
0.4038507172991946	4.0
0.4010177264628441	4.0
0.39063486254371227	4.0
0.37409906897165657	2.0
0.3557678865423574	2.0
0.3394235156669796	2.0
0.25765720774582246	2.0
0.3001166291729312	2.0
0.33419367637639374	2.0
0.35742456557176955	2.0
0.36505045034206884	2.0
0.3653346794878645	2.0
0.3677397382145596	2.0
0.37834496621896324	2.0
0.38782194276687054	2.0
0.39931100554498666	2.0
0.4079427810168847	2.0
0.41136979228013665	2.0
0.4150088033444914	2.0
0.416235660820054	3.0
0.4114739476606499	5.0
0.40141082183514576	5.0
0.3929599217964281	4.0
0.3872476482269637	4.0
0.3759553323418214	4.0
0.3584546224005067	2.0
0.33608617407555347	2.0
0.31796848019398033	2.0
0.31409840163729935	2.0
0.3295850523368912	2.0
0.3372278824174069	2.0
0.3381252202666383	2.0
0.34169959494683777	2.0
0.3538719253663736	2.0
0.3665352654180336	2.0
0.3799193771477265	2.0
0.38806476760155695	2.0
0.39618587401517313	2.0
0.4040045863427469	2.0
0.40670246656821524	2.0
0.4020953487111432	2.0
0.3904892682880259	4.0
0.3786137308401266	4.0
0.36921872432209357	3.0
0.3080556354226467	2.0
0.31280298504007564	2.0
0.3229310948974261	2.0
0.3323213983754872	2.0
0.34171960196242607	2.0
0.3489780967705973	2.0
0.36093243352104076	1.0
0.37265350634230854	1.0
0.37838209848066856	1.0
0.37608012713668004	1.0
0.164904524018015	0.0
0.16198397107894144	1.0
0.15935538865842053	1.0
0.1742325669687849	1.0
0.18362905260784873	1.0
0.18358075336977467	1.0
0.1816605464541586	1.0
0.18224268632944182	1.0
0.18838164594835863	1.0
0.20660938056634157	1.0
0.17443691343128817	0.0
0.1824040882968525	0.0
0.1936429023340968	0.0
0.1978192779982302	0.0
0.19315605077927	1.0
0.19087760603094844	1.0
0.2019998857885234	1.0
0.2134630440339601	1.0
0.21610845882275354	1.0
0.21417781546463105	1.0
0.21501007908739306	1.0
0.21755492723990336	1.0
0.22934050426941793	1.0
0.2422140186473172	1.0
0.2489384979134049	0.0
0.24779266181856088	0.0
0.1905204711180601	0.0
0.20095551619943175	0.0
0.2167338110986057	0.0
0.22451131716822811	0.0
0.22696863919673177	0.0
0.226217699313666	1.0
0.22441412356864024	1.0
0.22247531925689015	1.0
0.2300758103407993	1.0
0.2419049551467682	1.0
0.2498470482557521	1.0
0.25022183797201375	1.0
0.2496441498083046	1.0
0.2505065449901016	1.0
0.2558109721094009	1.0
0.26480825448627315	1.0
0.26754618083429366	0.0
0.26692073221349893	0.0
0.257328248019533	0.0
0.25030475174004974	0.0
0.250039631581499	0.0
0.25930797257530447	0.0
0.2254637266874835	0.0
0.2333641234242675	0.0
0.24782330844671502	0.0
0.25274308432218906	0.0
0.2533006446452242	0.0
0.2515366519060246	0.0
0.24983845249754497	1.0
0.25199167387532523	1.0
0.26057343796335874	1.0
0.2747053325534707	1.0
0.2849578455272467	1.0
0.2881948298773345	1.0
0.2923919587916452	1.0
0.2867906152824018	1.0
0.2845798596478683	1.0
0.2897814682732035	1.0
0.28407773892116955	0.0
0.2818881390559349	0.0
0.27810031718506434	0.0
0.2752034389372159	0.0
0.2830066513660264	0.0
0.29616388532681676	0.0
0.23771874245015612	0.0
0.24272748999091337	0.0
0.24575117065504395	0.0
0.26048247714034317	1.0
0.26529662559749245	1.0
0.2661848055334697	1.0
0.26614443385317854	0.0
0.2678787073932014	1.0
0.2757545435980959	1.0
0.28757221949180717	1.0
0.3003031287253729	1.0
0.30976880566099974	1.0
0.315809844244288	1.0
0.32441130083088243	1.0
0.32230045562855214	1.0
0.31602423870820184	1.0
0.31730367541429666	1.0
0.3072917616125962	0.0
0.30222562697925137	0.0
0.29753398979197176	0.0
0.29991330784790027	0.0
0.31139572261208504	0.0
0.3276457803441624	0.0
0.3381679126337962	0.0
0.2487060267711213	0.0
0.2567062852613587	0.0
0.25637300266167057	0.0
0.263155858364134	1.0
0.26734497908030963	1.0
0.26910650193821883	1.0
0.27301296736312053	1.0
0.28174752412620635	1.0
0.30131211178898964	1.0
0.3178587457707576	1.0
0.33080026768910764	1.0
0.33828055212236763	1.0
0.3446028660400951	1.0
0.35369668744944105	1.0
0.35399236180027416	1.0
0.34764943721906655	1.0
0.344459102021839	1.0
0.33054400395296	0.0
0.32573459319349707	0.0
0.32158500515700517	0.0
0.32298496120567327	0.0
0.33361506613332226	0.0
0.3486506593869055	0.0
0.35800226201926016	0.0
0.25504999055392974	0.0
0.26448150114194185	0.0
0.2701762663473961	1.0
0.2754543395674993	1.0
0.27546365717918775	1.0
0.27551941928142837	1.0
0.27965378043124	1.0
0.2960306988021831	1.0
0.3187374833342742	1.0
0.34000886831594873	1.0
0.3553422361238619	1.0
0.3648886096428014	1.0
0.3693827286640863	1.0
0.3771883213058864	1.0
0.37567575112000146	1.0
0.37098551753522	1.0
0.3636860317372099	1.0
0.3512322314268069	0.0
0.34281191102149344	0.0
0.33754920845223246	0.0
0.3371898684596873	0.0
0.34730116503469993	0.0
0.3595406666000661	0.0
0.3673185987114998	0.0
0.3696319449114741	0.0
0.2533125165563906	0.0
0.2615678066827014	0.0
0.27096170642910705	0.0
0.27982016537256094	1.0
0.28268194997005835	1.0
0.28386126641162496	1.0
0.2904453182320403	1.0
0.3094830564645768	1.0
0.33234939255889256	1.0
0.35338245731521184	1.0
0.36975182464836076	1.0
0.3789662698847925	1.0
0.38385848412392254	1.0
0.3873750619131336	1.0
0.37871473451532034	1.0
0.3695691967896592	0.0
0.36395683637508847	0.0
0.35758206398788267	0.0
0.3531124470550618	0.0
0.34899886433558475	0.0
0.34715979764695154	0.0
0.3526103402563025	0.0
0.3574939038061017	0.0
0.35904325353654276	0.0
0.3610302691093806	0.0
0.2604779463000381	0.0
0.2702926179809416	0.0
0.28001786270356266	0.0
0.28567399946406846	1.0
0.29089256494644633	1.0
0.29947949534878965	1.0
0.31703816996997486	1.0
0.33986075107778135	1.0
0.3565466165096486	1.0
0.37459410200298926	1.0
0.3831745726283832	1.0
0.3886303750453189	1.0
0.38799259465636204	1.0
0.3758879433581797	1.0
0.3630681590454191	0.0
0.35870706643707667	0.0
0.3561114011686837	0.0
0.35289578376142433	0.0
0.352359923084368	0.0
0.3530185985170546	0.0
0.35629871581988426	0.0
0.3570849054173853	1.0
0.35305334860067517	1.0
0.3474701797045166	1.0
0.2582383640841361	0.0
0.2683909935589231	0.0
0.2843369504089403	0.0
0.29258442290107123	0.0
0.2975937249234096	0.0
0.3017020691422161	0.0
0.31035086371986637	0.0
0.3259094750710528	0.0
0.3433349119882181	0.0
0.360585100009028	0.0
0.3701484782037702	0.0
0.3735591570036774	0.0
0.3724000952767769	0.0
0.36574910045357784	0.0
0.3560475191654737	0.0
0.3517365266898151	0.0
0.35065265106769633	0.0
0.3499286403190671	0.0
0.35112459365700516	0.0
0.3498896619758916	0.0
0.35218822421905327	0.0
0.34994359492849414	1.0
0.3442435111095191	1.0
0.27826249996005314	0.0
0.291239581293924	0.0
0.29675405476900657	0.0
0.3000386075681544	0.0
0.29801300664558916	0.0
0.29976797831588364	0.0
0.3074347792874893	0.0
0.31708585732092437	0.0
0.3313405661490689	0.0
0.340254142804691	0.0
0.34668724600699885	0.0
0.35000815862118984	0.0
0.3487087932770541	0.0
0.34317854535019304	0.0
0.3392431543653652	0.0
0.34066881554584816	0.0
0.33977890002235567	0.0
0.3410287533958766	0.0
0.34033824351133535	0.0
0.34088898249600186	1.0
0.3383245471917188	1.0
0.3343847294825636	1.0
0.29144833702824174	0.0
0.29418641239200677	0.0
0.2943301775105463	0.0
0.29099014755578095	0.0
0.29031376492390404	0.0
0.2950173228538606	0.0
0.29888471019532536	0.0
0.30526783814882513	0.0
0.3148728978894172	0.0
0.32539490008036037	0.0
0.33340311163576203	0.0
0.337439499238261	0.0
0.33697003381495166	0.0
0.3347289140265394	0.0
0.3325144691414931	0.0
0.3296611630377667	0.0
0.32694790616411873	0.0
0.3247563631204517	0.0
0.32386649059052275	1.0
0.31969963840948323	1.0
0.2877473985030758	0.0
0.2861129352593497	0.0
0.2838660637968328	0.0
0.2803355619300494	0.0
0.280172397639448	0.0
0.28514977313823153	0.0
0.29158618724466745	0.0
0.2926397210435674	0.0
0.29500929216949584	0.0
0.30503786454839144	0.0
0.31609067287672565	0.0
0.3206172288541129	0.0
0.3239522464024373	0.0
0.328614025010833	0.0
0.3288539508034067	0.0
0.32435066390850753	0.0
0.3200924277152689	0.0
0.3146105672679833	0.0
0.3073178606161281	1.0
0.29749721672273627	1.0
0.2794669592339164	0.0
0.2798331961535158	0.0
0.2786404763443482	0.0
0.2854788926059321	0.0
0.2932518932245461	0.0
0.29294036520657	0.0
0.2907583504371364	0.0
0.2912633036104768	0.0
0.29673622664884036	0.0
0.30139731309513296	0.0
0.3084838500275354	0.0
0.3143087328003989	0.0
0.31728852791239004	0.0
0.31454909108882934	0.0
0.31009140489175363	0.0
0.30521592565854466	0.0
0.2696984710884845	0.0
0.27223930889761283	0.0
0.2749415076580996	0.0
0.28241230923245686	0.0
0.29417972003401194	0.0
0.2909707120169454	0.0
0.28620369010251456	0.0
0.2811350597953212	0.0
0.2804488895688653	0.0
0.27930059051841855	0.0
0.282214992329489	0.0
0.28659678227534263	0.0
0.28999250549956307	0.0
0.28853330993507176	0.0
0.2860851703554252	0.0
0.28457573055122315	0.0
0.2622856376245193	0.0
0.2729627244735221	0.0
0.28671300082425594	0.0
0.28245238136731854	0.0
0.2751831517418814	0.0
0.26786419347875867	0.0
0.2627787688832199	0.0
0.2559037443233728	0.0
0.25418252553189347	0.0
0.2570571160140228	0.0
0.2577315311286204	0.0
0.2528242516148189	0.0
0.25915902394809875	0.0
0.26994927731200735	0.0
0.2710482848836363	0.0
0.25955562988091685	0.0
0.2493045683352905	0.0
0.24150744039225153	0.0
0.2314998217737564	0.0
0.2226749773462296	0.0
0.22284353382877437	0.0
0.21801669288691108	0.0
0.22207630165927378	0.0
0.2126006483279194	0.0
0.19923251376978723	0.0
0.2051526415194816	0.0
0.19803208838835876	0.0
0.19704328313148972	0.0
0.1879994839815872	0.0
0.17811656303775533	0.0
0.17218562899744655	0.0
0.19935365485479695	1.0
0.2178613283561371	0.0
0.22420405298309276	0.0
0.2245869012669919	0.0
0.2241052949082204	0.0
0.23008324188783064	0.0
0.22891695268029894	0.0
0.2244527158094791	0.0
0.22183460260274587	0.0
0.2174284298352134	0.0
0.20976034840971203	0.0
0.18005086121959088	1.0
0.2001348390984665	1.0
0.2092081520507026	1.0
0.21329136969996373	1.0
0.22179056212498785	1.0
0.23381928682641145	1.0
0.23836961674017196	0.0
0.2381927201523267	0.0
0.24578816547425356	0.0
0.25712463122907453	0.0
0.26328366249500773	0.0
0.2647035576735389	0.0
0.26214154666534634	0.0
0.2593955757781646	0.0
0.24951769010985736	0.0
0.23232337678851386	0.0
0.21407050686678322	0.0
0.17878998463296614	2.0
0.2045107584356478	1.0
0.22939878704241035	1.0
0.24005144469043088	2.0
0.24026395128446082	2.0
0.24229017365865715	2.0
0.2465436540459374	2.0
0.2481179316836768	1.0
0.258820338850937	0.0
0.273590443272521	0.0
0.28694590446952134	0.0
0.297412069106686	0.0
0.2996384744499897	0.0
0.2957487109566419	0.0
0.29559935560688727	0.0
0.2862818192551701	0.0
0.2688799466218959	0.0
0.2507028647850754	0.0
0.23048897606780797	0.0
0.16896498994636183	2.0
0.20679383172092897	2.0
0.2376868372719579	2.0
0.2632347783416973	2.0
0.2788164649477734	2.0
0.2726750724747947	2.0
0.26891856387085494	2.0
0.2627879113000208	2.0
0.269851786089132	2.0
0.29317095992370446	1.0
0.30628889063886516	0.0
0.31588072740953205	0.0
0.3202882239440954	0.0
0.3206210168339786	0.0
0.31857077479905654	0.0
0.3182656210206665	0.0
0.31443703335362	0.0
0.2979302132398023	0.0
0.2804135111368247	0.0
0.2614602601332204	0.0
0.15399800640536157	3.0
0.18982991020920753	3.0
0.23025081135411873	3.0
0.2694125478855374	3.0
0.29383649884912055	2.0
0.3077106224763155	2.0
0.3029636205418123	2.0
0.30044906028818685	2.0
0.3002095470969129	2.0
0.31712846141219575	2.0
0.3336712843849569	2.0
0.34038941084567265	1.0
0.3462240794915774	0.0
0.34755217004191596	0.0
0.3488847840770027	0.0
0.35088530177078986	1.0
0.3544512044145087	1.0
0.3474006517544047	0.0
0.3253334256138445	0.0
0.3054392504618629	0.0
0.28679851554253155	0.0
0.2679526586346321	1.0
0.14347307513474483	2.0
0.18771898752286295	3.0
0.22780039021514614	3.0
0.2673255385266095	3.0
0.2973900261376462	2.0
0.3179326037258834	2.0
0.33387354185299123	2.0
0.33308995524280194	2.0
0.3342450139868248	2.0
0.3405975281700009	2.0
0.35328164718481014	2.0
0.3668325374860187	2.0
0.3729363415128683	2.0
0.375429953599457	2.0
0.3732386605535311	1.0
0.3770268241956672	1.0
0.38215889213709314	1.0
0.38567308855293875	1.0
0.37405563285544535	1.0
0.3493541411955163	1.0
0.3290173206265228	0.0
0.31549500212792686	1.0
0.29823898092574974	1.0
0.28250204938679	1.0
0.18101964712502316	2.0
0.22207281991050504	2.0
0.26076685787206	2.0
0.2928326083973195	2.0
0.31564203289059617	2.0
0.3342087144603042	2.0
0.34756194488672404	2.0
0.3548900538093744	2.0
0.3582039195072408	2.0
0.3631469401609786	2.0
0.37231730527819434	2.0
0.3855297173932088	2.0
0.3959623050134	2.0
0.4020945086660217	2.0
0.4041666383092867	2.0
0.40669392258089393	1.0
0.40844563800185635	1.0
0.40576412326348676	1.0
0.39468963291362247	1.0
0.37094882204991697	1.0
0.35155186480323547	1.0
0.3372468544382636	2.0
0.3242651244220058	1.0
0.31331002822799464	1.0
0.30269815132862044	1.0
0.18725921791362268	2.0
0.2256182036255111	2.0
0.2647810000894494	2.0
0.2975615178088296	2.0
0.3216214893105025	2.0
0.34140689250854495	2.0
0.35670987830683837	2.0
0.37146820699305894	2.0
0.3794550486946416	2.0
0.3782817178685862	2.0
0.38023813004614976	2.0
0.38923397386905867	2.0
0.4009217803123428	2.0
0.40950942208355856	3.0
0.4150008582639881	3.0
0.4207078906083779	3.0
0.42625530038287446	2.0
0.429323940586645	1.0
0.4280219006401799	1.0
0.4176757749147359	1.0
0.39549359337730805	1.0
0.37200543270373176	2.0
0.35069764260787417	2.0
0.33924462269573336	2.0
0.33499088976131025	1.0
0.32944105954634195	1.0
0.3202912228001708	1.0
0.23250527511458832	2.0
0.27298827449344415	2.0
0.3034896017229326	2.0
0.32997505561213814	2.0
0.35374861907726013	2.0
0.36942468553673913	2.0
0.38440036595007354	2.0
0.3963392469313893	2.0
0.39900693354443134	2.0
0.3974334103350838	2.0
0.4042693059865911	2.0
0.41439570549692273	3.0
0.42222687282776966	3.0
0.4250807218737293	3.0
0.4266079951512015	3.0
0.4312994173562226	3.0
0.43733474603078104	3.0
0.4403560305949354	1.0
0.4392478079893213	2.0
0.43155594832760086	2.0
0.4156209358950963	3.0
0.3975864719094477	3.0
0.3733535387442234	3.0
0.3600838393224791	3.0
0.3547054792728058	3.0
0.34840170063124565	1.0
0.34010054773106924	1.0
0.31909252766968965	1.0
0.2296138384975138	2.0
0.276108302476139	2.0
0.3167818118894072	2.0
0.34683847117474054	2.0
0.3752037749621608	2.0
0.39104291517908224	2.0
0.40154088363362417	2.0
0.41305211282396526	2.0
0.41859523774803375	2.0
0.42074896884244123	2.0
0.4214152220181428	3.0
0.42814074946343283	3.0
0.4389864202352073	3.0
0.4433650477917279	3.0
0.4431249955914491	3.0
0.4415001390321818	3.0
0.44691788760412604	4.0
0.4499421737486308	4.0
0.4494215846009156	2.0
0.44796116069538044	2.0
0.44216160423769435	2.0
0.42915967201453964	3.0
0.4183439040880156	3.0
0.4009624185843409	4.0
0.3855182792263737	4.0
0.3776313893758438	4.0
0.3690432680579314	3.0
0.3546272274822651	1.0
0.33185015479882524	1.0
0.3018168572331247	1.0
0.25507693040959223	2.0
0.3005812166869644	2.0
0.35279573760436594	2.0
0.3839631779285023	2.0
0.4037893155265837	2.0
0.41476526805504416	2.0
0.4273761367978511	2.0
0.4361630784147638	2.0
0.43901923968400947	2.0
0.44430767691227374	2.0
0.44928808294978617	3.0
0.45887448630794925	3.0
0.4648420447810292	3.0
0.468860727941507	3.0
0.4647445458129365	4.0
0.46039257333808853	4.0
0.46233133381009717	4.0
0.4633485344618764	3.0
0.4642190187045345	4.0
0.4626107697907719	4.0
0.45963768997140564	4.0
0.4530043765154077	4.0
0.44464881009064644	4.0
0.4316480779448151	4.0
0.4147139897609961	4.0
0.40394672019849	4.0
0.39200925557857064	4.0
0.3744397095872878	3.0
0.34931388180489464	1.0
0.3198569156113203	1.0
0.224870395318398	2.0
0.2804279471476392	2.0
0.3312904605427041	2.0
0.371404869225308	2.0
0.39314079081988745	2.0
0.4103019513337159	2.0
0.4232192443876286	2.0
0.441420573252934	2.0
0.45076320257901487	2.0
0.45585513623963786	2.0
0.46507232228576956	3.0
0.4723389836819211	3.0
0.48475024210942974	3.0
0.4917354412191375	3.0
0.49358100061261495	4.0
0.4850889449930405	4.0
0.4787172804053327	4.0
0.4810778254270737	4.0
0.4821583439051348	4.0
0.48504110669006434	4.0
0.48365834353491416	4.0
0.48169225704237184	4.0
0.47795232696839174	4.0
0.47173949299356577	4.0
0.46158104162313324	4.0
0.44572110404228776	4.0
0.42913901063022925	4.0
0.41117254642033585	4.0
0.39216293933373714	5.0
0.36527360633904377	3.0
0.3386841239657494	2.0
0.24776832014392927	2.0
0.3069131794035714	2.0
0.3467487004669673	2.0
0.372576911203434	2.0
0.3917923815293757	2.0
0.4132158793942131	2.0
0.4340225499040414	2.0
0.455982333180794	2.0
0.4645454023743993	2.0
0.47006825366785393	2.0
0.47736906585604544	3.0
0.484328413780458	3.0
0.49643366854821436	4.0
0.5034533347623819	4.0
0.508092664468077	4.0
0.5056235602745272	4.0
0.5005053938466426	4.0
0.5010755338001913	3.0
0.5062458631130244	4.0
0.5137189986018744	4.0
0.5137619117006348	5.0
0.5099030189711892	4.0
0.5015497370864784	4.0
0.4945402090891818	4.0
0.48286388495883004	4.0
0.46832661162190586	4.0
0.4467276470412479	4.0
0.42633505855887116	4.0
0.4070207105731951	5.0
0.3816288953318879	5.0
0.3580066938339564	3.0
0.3364183307804789	2.0
0.21601160588893728	2.0
0.2746733005560768	2.0
0.32394495310789145	2.0
0.3524726427360661	2.0
0.37191339346716235	2.0
0.3903620101069632	2.0
0.420508909970332	2.0
0.4444459235380452	2.0
0.46361454809257113	2.0
0.47048489952976064	2.0
0.47654812328287033	2.0
0.48218907398004474	3.0
0.4873778722685849	4.0
0.4965687489559991	4.0
0.502711821878955	4.0
0.5084749150404171	4.0
0.5115709249682369	4.0
0.511384978081676	4.0
0.5162652468046752	4.0
0.5207669124479842	4.0
0.5296979099595107	4.0
0.5314066683146073	5.0
0.5270210722289962	4.0
0.5206285163377277	4.0
0.5126622060967624	4.0
0.49882962900486716	4.0
0.4803729578739318	4.0
0.4544383590564952	4.0
0.42899806935543366	4.0
0.40637471062342095	4.0
0.38907038620479223	4.0
0.37150592623133655	3.0
0.3554320162848913	2.0
0.24353333136010566	2.0
0.2954285500399411	2.0
0.3330699677883894	2.0
0.355149748886378	3.0
0.37247860250230935	2.0
0.39189040311762086	2.0
0.4264865112014105	2.0
0.45020955640639276	2.0
0.4644606619710122	2.0
0.47153032558315133	2.0
0.4788522979349931	3.0
0.4861348550120274	3.0
0.49304382160643584	4.0
0.500944650781374	4.0
0.5034848487651644	4.0
0.5093430941669677	4.0
0.5143388436949784	4.0
0.5192741588467874	4.0
0.5248831931885001	4.0
0.5295443312490378	4.0
0.5366441565552195	5.0
0.536046824655774	5.0
0.5319877042939477	4.0
0.5251862904051507	4.0
0.5144248386790155	4.0
0.49511818970950644	4.0
0.4717064617366824	4.0
0.4437333200923141	4.0
0.4167635800245183	4.0
0.39446057512706345	4.0
0.38270020340892424	4.0
0.37444286430219065	3.0
0.3645528024663076	3.0
0.26834056509701304	3.0
0.30727222305999147	3.0
0.3348025084230864	3.0
0.35077656026143383	3.0
0.3704865044761107	2.0
0.39788725525360386	2.0
0.4249730310386191	2.0
0.44668433532258706	2.0
0.462444432883514	2.0
0.47653880168726614	3.0
0.4854435837442566	3.0
0.49412557448177313	3.0
0.5004558427194066	3.0
0.5046834204831676	3.0
0.50514019910836	3.0
0.5098128221376407	3.0
0.5136180060165465	4.0
0.5175129753446943	3.0
0.5237300242408951	4.0
0.5258607317597607	4.0
0.529194981447631	5.0
0.5273900234611346	5.0
0.5239579408643985	4.0
0.5166393912132097	4.0
0.5033799076921982	4.0
0.48000910953781456	4.0
0.45052091333694283	4.0
0.4206933662121285	4.0
0.397026591914131	4.0
0.37953205858011574	4.0
0.3664947425390975	4.0
0.36072107441333195	3.0
0.35936538936349205	3.0
0.26850820889409	3.0
0.2981951934120119	3.0
0.31898049984080384	3.0
0.33882633972068393	3.0
0.3631931755030336	2.0
0.39328318382090305	2.0
0.4209313958776551	2.0
0.4421296944884561	2.0
0.4604668298025678	3.0
0.4784778260368085	3.0
0.4888307533083817	3.0
0.49611220135331086	3.0
0.501596020059422	3.0
0.5054797881904255	3.0
0.5074286777640097	3.0
0.5088388689300758	3.0
0.5085289521700674	3.0
0.5125665102444795	3.0
0.5199117487446145	4.0
0.5180809279028714	5.0
0.5148388817655254	5.0
0.5100632945385059	5.0
0.5043856948522941	4.0
0.4939238288385476	4.0
0.476522478438971	4.0
0.4513793964588566	4.0
0.4242262438278242	4.0
0.401003638575629	4.0
0.38045973023190566	4.0
0.36206276231648515	4.0
0.3451668198237878	4.0
0.3358274885518859	3.0
0.3372594688014789	3.0
0.25004452930874865	2.0
0.27495503054227627	2.0
0.29908821802487	2.0
0.32294494775561944	2.0
0.3482529952829871	2.0
0.37954619659104377	2.0
0.40992445901843044	2.0
0.4336311699965491	3.0
0.4535954786821079	3.0
0.47099179677510034	3.0
0.4806690381449129	3.0
0.4903895671113754	3.0
0.49834855171082554	3.0
0.5043934948568494	3.0
0.50736424884775	3.0
0.5089247053095797	3.0
0.5058912386447244	3.0
0.5041569332169417	3.0
0.5039632934473246	5.0
0.49474561981514814	5.0
0.4836213484191701	5.0
0.4738976757402123	5.0
0.46676586948992904	4.0
0.45385585658816685	4.0
0.43684037421590916	4.0
0.41783066221046866	4.0
0.4013134493887335	4.0
0.3850396134723188	4.0
0.3657183050588882	4.0
0.3435963534323398	4.0
0.32461302653633234	3.0
0.31304573230634675	3.0
0.22627649101455927	2.0
0.25408183701865855	2.0
0.2846028071940199	2.0
0.3081080916811091	2.0
0.32879813155247156	2.0
0.35905116690720995	2.0
0.3912932677550765	2.0
0.4210433790270791	3.0
0.4438289359292041	3.0
0.45772944085293654	3.0
0.46548323393637575	3.0
0.4764706557398551	3.0
0.48526821339590215	3.0
0.48947337641044314	3.0
0.4919118964741164	3.0
0.4929474738632101	3.0
0.48843053182479124	3.0
0.4805349769483936	3.0
0.47472447063258266	5.0
0.46519147508206793	5.0
0.45384753593912397	5.0
0.44388933880050924	5.0
0.43561906360370295	4.0
0.4234711170741122	4.0
0.4064636925139676	4.0
0.3899581957963803	4.0
0.3789280001919141	4.0
0.3660662896184674	4.0
0.3466289026883517	4.0
0.3196284191743598	3.0
0.3036827526533173	3.0
0.23151882591852785	2.0
0.2626024371999646	2.0
0.29141447007431337	2.0
0.31276356542650297	2.0
0.3380872964294594	2.0
0.367690904573943	3.0
0.39384305915927625	3.0
0.4154676255189917	3.0
0.4277338552906475	3.0
0.4352911340926643	3.0
0.442463888296344	3.0
0.4498904381056625	3.0
0.4509851304760003	3.0
0.45203182026337335	3.0
0.45461686446349586	3.0
0.4553940637636036	3.0
0.45240715620861893	3.0
0.44844950274833945	5.0
0.4392022746800583	5.0
0.4290225821528718	5.0
0.41756388933205746	4.0
0.4067765977605887	4.0
0.3940974264351941	4.0
0.37707559281705444	4.0
0.35800594675109765	4.0
0.34570199468297436	4.0
0.3345043064073011	4.0
0.31241267073207274	4.0
0.2815601380965498	3.0
0.2424385591273792	2.0
0.2667268994857917	2.0
0.2929021412681365	2.0
0.3168055468937209	2.0
0.3396897991380348	3.0
0.3586159812406546	3.0
0.37546835126668743	3.0
0.3878565941374686	3.0
0.39643152094845907	3.0
0.4032580268397704	3.0
0.4077737148564684	3.0
0.40939002922210066	3.0
0.410058963348756	3.0
0.411741143750569	3.0
0.4163667290026551	3.0
0.42028452321386733	3.0
0.4206836467557457	4.0
0.41528554084882235	5.0
0.40674680585831474	4.0
0.39818788014386464	4.0
0.3867695923175528	4.0
0.3740295633759708	4.0
0.35328809952615575	4.0
0.32506171881341556	4.0
0.30772020643466996	4.0
0.29318537457157434	4.0
0.28725743603653064	2.0
0.3040537260029893	2.0
0.31305658764758276	3.0
0.32934669242011866	3.0
0.34325597466680025	3.0
0.3570704869391929	2.0
0.3646112966086688	2.0
0.36543432820449934	2.0
0.36690300053927616	2.0
0.3660855418725824	2.0
0.3695535639576347	2.0
0.3748204716933596	2.0
0.38273884560939675	3.0
0.3872856208955923	2.0
0.3846901786232328	3.0
0.37901570496563936	3.0
0.3726012386356551	3.0
0.36279943892312405	3.0
0.1640876105193896	1.0
0.1735390770760116	1.0
0.19294529631228888	1.0
0.2053766852886077	1.0
0.21755429132069362	1.0
0.23484571010233987	1.0
0.2439725282674016	1.0
0.2412690772168167	1.0
0.24317502582527217	1.0
0.24575807765097815	1.0
0.24876427482336508	1.0
0.25909680651440425	1.0
0.2678828300900323	1.0
0.27442584138476644	1.0
0.28060509157114155	1.0
0.29191747540396645	1.0
0.2948274300352636	1.0
0.300525617070353	0.0
0.1693049019835977	1.0
0.1827850636516944	1.0
0.19136512515483434	2.0
0.19525197629410418	2.0
0.19844538872938097	2.0
0.21396993506782966	2.0
0.22223416004336655	2.0
0.23710134890240106	1.0
0.2533189894024076	1.0
0.26137944157063636	1.0
0.25927622965221	1.0
0.26019924331763244	1.0
0.260241425852436	1.0
0.2623196140739991	1.0
0.2715048966208669	1.0
0.27672717913663947	1.0
0.2825580791149012	1.0
0.29142416879785954	1.0
0.30265398277025846	1.0
0.308213025650872	1.0
0.31131116755700944	1.0
0.3081755972781756	0.0
0.30025721322910187	0.0
0.28894915920476794	0.0
0.29098708448117955	0.0
0.29289394613004616	0.0
0.1761151205319106	0.0
0.19299171916848992	1.0
0.21310976511765312	2.0
0.2266111926006796	2.0
0.23478185136721796	2.0
0.24051772583740313	2.0
0.2558380404220296	2.0
0.2630161165397548	2.0
0.26847696698668344	2.0
0.2772108704893817	2.0
0.27950213733522367	2.0
0.27831075495720514	1.0
0.28177016630366464	1.0
0.2871360844286881	1.0
0.29325521614411953	1.0
0.3048373942931547	1.0
0.31439642727540074	1.0
0.324021164166717	2.0
0.3288542720866655	1.0
0.33304404711234975	1.0
0.3317237420672742	1.0
0.3291748622397386	1.0
0.3243789198913116	0.0
0.3183992343130316	0.0
0.3190842888833701	0.0
0.3232047984910062	0.0
0.326421951312592	0.0
0.3282560236418913	0.0
0.32332332166146277	0.0
0.19838180454951765	0.0
0.21327001223250103	1.0
0.22819082735455512	1.0
0.24629358727143136	2.0
0.2605890499663145	2.0
0.2692860663507538	2.0
0.27760782527628136	2.0
0.29267031373400904	2.0
0.29912321934726466	2.0
0.29947820272896913	2.0
0.3032783262154696	2.0
0.303515324256616	2.0
0.3022236684529347	2.0
0.30516541533592023	1.0
0.3127045004857165	1.0
0.3223051955683731	2.0
0.3375698627354002	2.0
0.3461315896275425	2.0
0.35492690242452873	2.0
0.3589583425366052	2.0
0.36159003424841174	2.0
0.35640897862036564	2.0
0.34919860451937007	1.0
0.34349882673256243	0.0
0.33864082520744504	0.0
0.3433765032482511	0.0
0.34837235011723844	0.0
0.3515405054125918	0.0
0.3553791831940806	0.0
0.3528391346938641	0.0
0.34425864093155284	2.0
0.23234809411785212	0.0
0.24943936151413493	0.0
0.2594135867191863	2.0
0.272040271041145	2.0
0.2903084929946119	2.0
0.3018662828624045	2.0
0.3085480915275068	2.0
0.31950252735674234	2.0
0.3208413028449153	2.0
0.3223821304341556	2.0
0.32646399161405815	2.0
0.3277692722086484	2.0
0.3344986881323682	2.0
0.3436775788547578	2.0
0.35155478598233464	2.0
0.3609585225919907	2.0
0.3765518251906788	2.0
0.38495651360857586	2.0
0.3893249435540727	2.0
0.3875359095794893	2.0
0.38578484638025135	2.0
0.38102971359230325	2.0
0.378497996719797	2.0
0.37026255921728246	0.0
0.3623320368781262	0.0
0.36732081716427595	0.0
0.3799486322958094	0.0
0.3871239672232413	0.0
0.3875049705198542	0.0
0.3844508011034549	0.0
0.37778219655888967	1.0
0.362785629102536	1.0
0.2521147614978689	0.0
0.27083055094383207	0.0
0.2825398103231602	2.0
0.29591549617966867	2.0
0.3085275861728306	2.0
0.31922178573325344	2.0
0.32643529996124576	2.0
0.33421111967942413	2.0
0.33377244145857105	2.0
0.33232995265978754	2.0
0.3349402194500163	2.0
0.340992782458185	2.0
0.3583861057857017	3.0
0.37583814195004234	2.0
0.38760004356343103	3.0
0.39726958078884583	2.0
0.4134358475369761	2.0
0.42502893278641835	2.0
0.42905616755863774	2.0
0.42066497044197115	2.0
0.4085076656262128	2.0
0.3945230524915128	2.0
0.3895632402181342	2.0
0.38230235616437325	1.0
0.38010176987939753	0.0
0.38943092191108203	0.0
0.4008603695328544	0.0
0.41031692409608955	0.0
0.41349400007206827	0.0
0.405554419239149	1.0
0.39863265860186736	1.0
0.3861602968053039	1.0
0.3591726750197676	1.0
0.24937974068528732	0.0
0.27007512493037394	1.0
0.2870149275471115	1.0
0.3022022167341106	2.0
0.3170536237536151	2.0
0.3335648090451574	2.0
0.3388808884691632	2.0
0.3416701657176598	2.0
0.34146378940302735	2.0
0.33925194359618605	2.0
0.3465000233401292	2.0
0.3564774533081039	2.0
0.38465574921269174	2.0
0.406733031294377	2.0
0.4208112459481074	3.0
0.4308488988393629	2.0
0.4483481593283593	2.0
0.4591360088046827	2.0
0.4623094215385115	2.0
0.45687839204455	2.0
0.4415547937615387	2.0
0.41917109832810906	2.0
0.4086532790287516	2.0
0.40093093821156756	1.0
0.39859940424143214	0.0
0.40392802452924786	0.0
0.4122820195338008	0.0
0.4205921377429448	0.0
0.42784534353376724	1.0
0.42320651644128177	1.0
0.41446444714589614	1.0
0.4033541725911676	1.0
0.3786217558559836	1.0
0.23256934235988966	0.0
0.2603344549489907	1.0
0.2850340767272363	1.0
0.30715362920792694	1.0
0.32384078966832147	1.0
0.3404808683070114	2.0
0.3511639790614899	2.0
0.35776710933593286	2.0
0.3606636288842918	2.0
0.3600436810313468	2.0
0.36568560863876115	2.0
0.38458975326782063	2.0
0.41330677084048895	2.0
0.4373782873648149	2.0
0.45442468393125346	3.0
0.4646234985322745	3.0
0.47869392321594956	2.0
0.48718076688289963	2.0
0.48605376290212693	2.0
0.4808581326578598	2.0
0.4666330062152115	2.0
0.44370819011074675	2.0
0.42707816536661264	2.0
0.4165699822211797	1.0
0.4123762678640472	0.0
0.4176798028350837	0.0
0.4232489730055066	1.0
0.42777359926889763	1.0
0.43249447082928905	1.0
0.4312941356239525	1.0
0.4234984546091624	1.0
0.41270593545066364	1.0
0.38879431919004553	1.0
0.21081943663512945	0.0
0.2465892231386965	0.0
0.276628137304677	1.0
0.30562743633229267	1.0
0.32653674301341323	1.0
0.33963460263838247	2.0
0.35111650126692595	2.0
0.3634608259444546	2.0
0.3751450488677976	2.0
0.3831696409328763	2.0
0.392985560298245	2.0
0.4149803275478933	2.0
0.44006615620743483	2.0
0.4616605337048536	2.0
0.47875763800156873	2.0
0.4885041438649645	1.0
0.4946568775919719	2.0
0.4975734437376753	2.0
0.4931291447526409	2.0
0.4867958042533375	2.0
0.4777582220797336	2.0
0.46338069728327086	2.0
0.4464104452202332	1.0
0.43416415714985884	0.0
0.4275333410220063	0.0
0.427611971887684	1.0
0.4293929445850075	1.0
0.429052035210097	1.0
0.4291969593169802	1.0
0.4271737320214929	1.0
0.4189325386017207	1.0
0.4085118298867358	1.0
0.38928777676408893	1.0
0.2356174790742204	1.0
0.26935330819658876	1.0
0.3000664616370472	2.0
0.32235829266136506	2.0
0.3375158721268051	2.0
0.3514848788768763	2.0
0.36696774219196093	1.0
0.38129071798602066	1.0
0.396221496047946	1.0
0.41300647975589505	1.0
0.4358629321870714	1.0
0.4552927818004294	1.0
0.4741573190849113	1.0
0.4893552340203187	1.0
0.4970551949702717	1.0
0.4989984403734455	1.0
0.4959604826920782	2.0
0.48515593165612053	2.0
0.4741770868145831	2.0
0.46748335381616996	2.0
[truncated: 998,000+ more rows]
