# Supplementary material for: Multi-institutional atlas of brain metastases informs spatial modeling for precision imaging and personalized therapy
Source: Nat Commun. 2025 May 15;16:4536. doi: 10.1038/s41467-025-59584-7 (PMC12081687; doi:10.1038/s41467-025-59584-7)
Supplement: Supplementary file 4 — Source Data [file 41467_2025_59584_MOESM4_ESM.zip › All_Source_Data/Source_Data_Supplemental_Figure_4.xlsx]

## Sheet: Supplemental_Figure_4_A
Institution	PRIMARY	Region	count	%Contribution
ucsf	Melanoma	RT Frontal	255	19.436
ucsf	Melanoma	LT Frontal	251	19.1311
ucsf	Melanoma	LT Parietal	145	11.0518
ucsf	Melanoma	RT Parietal	138	10.5183
ucsf	Melanoma	RT Temporal	124	9.45122
ucsf	Melanoma	LT Temporal	110	8.38415
ucsf	Melanoma	LT Occipital	66	5.03049
ucsf	Melanoma	LT Cerebellum	56	4.26829
ucsf	Melanoma	RT Cerebellum	51	3.8872
ucsf	Melanoma	RT Occipital	50	3.81098
ucsf	Melanoma	Brainstem	23	1.75305
ucsf	Melanoma	4th Ventricle	19	1.44817
ucsf	Melanoma	LT Lat. Ventricles	13	0.990854
ucsf	Melanoma	RT Lat. Ventricles	10	0.762195
ucsf	Melanoma	RT Thalamus	8	0.609756
ucsf	Melanoma	LT Thalamus	4	0.304878
ucsf	Melanoma	RT Hippocampus	4	0.304878
ucsf	Melanoma	Pituitary	2	0.152439
ucsf	Melanoma	LT Hippocampus	2	0.152439
ucsf	Melanoma	3rd Ventricle	2	0.152439
ucsf	Melanoma	LT Amygdala	1	0.0762195
ucsf	Melanoma	RT Amygdala	0	0
ucsf	Breast	LT Frontal	330	15.566
ucsf	Breast	RT Cerebellum	322	15.1887
ucsf	Breast	RT Frontal	313	14.7642
ucsf	Breast	LT Cerebellum	283	13.3491
ucsf	Breast	LT Parietal	174	8.20755
ucsf	Breast	RT Parietal	170	8.01887
ucsf	Breast	LT Temporal	120	5.66038
ucsf	Breast	LT Occipital	115	5.42453
ucsf	Breast	RT Temporal	111	5.23585
ucsf	Breast	RT Occipital	95	4.48113
ucsf	Breast	Brainstem	43	2.0283
ucsf	Breast	4th Ventricle	41	1.93396
ucsf	Breast	LT Lat. Ventricles	30	1.41509
ucsf	Breast	RT Lat. Ventricles	25	1.17925
ucsf	Breast	LT Thalamus	14	0.660377
ucsf	Breast	3rd Ventricle	9	0.424528
ucsf	Breast	LT Hippocampus	6	0.283019
ucsf	Breast	RT Thalamus	6	0.283019
ucsf	Breast	LT Amygdala	4	0.188679
ucsf	Breast	RT Hippocampus	4	0.188679
ucsf	Breast	Pituitary	1	0.0471698
ucsf	Breast	RT Amygdala	1	0.0471698
ucsf	Lung	LT Frontal	559	18.7019
ucsf	Lung	RT Frontal	529	17.6982
ucsf	Lung	RT Cerebellum	295	9.86952
ucsf	Lung	LT Cerebellum	290	9.70224
ucsf	Lung	RT Parietal	287	9.60187
ucsf	Lung	LT Parietal	261	8.73202
ucsf	Lung	RT Temporal	204	6.82503
ucsf	Lung	LT Temporal	191	6.3901
ucsf	Lung	LT Occipital	165	5.52024
ucsf	Lung	RT Occipital	140	4.68384
ucsf	Lung	Brainstem	51	1.70626
ucsf	Lung	4th Ventricle	49	1.63934
ucsf	Lung	RT Lat. Ventricles	32	1.07059
ucsf	Lung	LT Lat. Ventricles	30	1.00368
ucsf	Lung	LT Thalamus	22	0.736032
ucsf	Lung	RT Thalamus	14	0.468384
ucsf	Lung	RT Hippocampus	10	0.33456
ucsf	Lung	3rd Ventricle	8	0.267648
ucsf	Lung	LT Hippocampus	7	0.234192
ucsf	Lung	LT Amygdala	2	0.066912
ucsf	Lung	Pituitary	1	0.033456
ucsf	Lung	RT Amygdala	1	0.033456
ucd	Melanoma	LT Frontal	36	24.3243
ucd	Melanoma	RT Frontal	23	15.5405
ucd	Melanoma	RT Parietal	14	9.45946
ucd	Melanoma	LT Temporal	14	9.45946
ucd	Melanoma	RT Temporal	13	8.78378
ucd	Melanoma	LT Parietal	13	8.78378
ucd	Melanoma	LT Occipital	11	7.43243
ucd	Melanoma	RT Occipital	9	6.08108
ucd	Melanoma	LT Cerebellum	5	3.37838
ucd	Melanoma	LT Lat. Ventricles	3	2.02703
ucd	Melanoma	RT Lat. Ventricles	2	1.35135
ucd	Melanoma	RT Thalamus	2	1.35135
ucd	Melanoma	RT Hippocampus	2	1.35135
ucd	Melanoma	LT Hippocampus	1	0.675676
ucd	Melanoma	4th Ventricle	1	0.675676
ucd	Melanoma	Brainstem	1	0.675676
ucd	Melanoma	RT Amygdala	1	0.675676
ucd	Melanoma	LT Thalamus	1	0.675676
ucd	Melanoma	3rd Ventricle	1	0.675676
ucd	Melanoma	RT Cerebellum	1	0.675676
ucd	Melanoma	Pituitary	0	0
ucd	Melanoma	LT Amygdala	0	0
ucd	Breast	RT Cerebellum	40	14.9813
ucd	Breast	LT Cerebellum	39	14.6067
ucd	Breast	LT Frontal	36	13.4831
ucd	Breast	RT Frontal	30	11.236
ucd	Breast	RT Parietal	25	9.3633
ucd	Breast	RT Temporal	19	7.1161
ucd	Breast	LT Temporal	19	7.1161
ucd	Breast	LT Parietal	17	6.36704
ucd	Breast	RT Occipital	16	5.99251
ucd	Breast	Brainstem	11	4.11985
ucd	Breast	LT Occipital	10	3.74532
ucd	Breast	4th Ventricle	9	3.37079
ucd	Breast	LT Lat. Ventricles	4	1.49813
ucd	Breast	RT Thalamus	3	1.1236
ucd	Breast	RT Lat. Ventricles	2	0.749064
ucd	Breast	Pituitary	1	0.374532
ucd	Breast	LT Hippocampus	0	0
ucd	Breast	LT Amygdala	0	0
ucd	Breast	RT Amygdala	0	0
ucd	Breast	LT Thalamus	0	0
ucd	Breast	3rd Ventricle	0	0
ucd	Breast	RT Hippocampus	0	0
ucd	Lung	RT Frontal	113	17.2519
ucd	Lung	LT Frontal	104	15.8779
ucd	Lung	RT Cerebellum	72	10.9924
ucd	Lung	LT Cerebellum	65	9.92366
ucd	Lung	LT Parietal	64	9.77099
ucd	Lung	RT Parietal	57	8.70229
ucd	Lung	LT Temporal	48	7.32824
ucd	Lung	RT Occipital	46	7.0229
ucd	Lung	RT Temporal	35	5.34351
ucd	Lung	LT Occipital	33	5.03817
ucd	Lung	4th Ventricle	11	1.67939
ucd	Lung	RT Lat. Ventricles	9	1.37405
ucd	Lung	LT Lat. Ventricles	8	1.22137
ucd	Lung	LT Thalamus	6	0.916031
ucd	Lung	RT Thalamus	5	0.763359
ucd	Lung	LT Hippocampus	4	0.610687
ucd	Lung	Brainstem	4	0.610687
ucd	Lung	3rd Ventricle	3	0.458015
ucd	Lung	RT Amygdala	1	0.152672
ucd	Lung	RT Hippocampus	1	0.152672
ucd	Lung	Pituitary	0	0
ucd	Lung	LT Amygdala	0	0
pmh	Melanoma	RT Frontal	70	24.3902
pmh	Melanoma	LT Frontal	49	17.0732
pmh	Melanoma	LT Parietal	32	11.1498
pmh	Melanoma	RT Parietal	31	10.8014
pmh	Melanoma	LT Temporal	26	9.05923
pmh	Melanoma	LT Occipital	23	8.01394
pmh	Melanoma	RT Temporal	21	7.31707
pmh	Melanoma	RT Occipital	17	5.92334
pmh	Melanoma	LT Cerebellum	10	3.48432
pmh	Melanoma	RT Cerebellum	9	3.13589
pmh	Melanoma	4th Ventricle	3	1.0453
pmh	Melanoma	RT Lat. Ventricles	3	1.0453
pmh	Melanoma	LT Hippocampus	2	0.696864
pmh	Melanoma	LT Lat. Ventricles	2	0.696864
pmh	Melanoma	Brainstem	1	0.348432
pmh	Melanoma	LT Amygdala	1	0.348432
pmh	Melanoma	RT Thalamus	1	0.348432
pmh	Melanoma	Pituitary	0	0
pmh	Melanoma	RT Amygdala	0	0
pmh	Melanoma	LT Thalamus	0	0
pmh	Melanoma	3rd Ventricle	0	0
pmh	Melanoma	RT Hippocampus	0	0
pmh	Breast	RT Frontal	56	18.123
pmh	Breast	LT Frontal	43	13.9159
pmh	Breast	LT Parietal	33	10.6796
pmh	Breast	LT Cerebellum	30	9.70874
pmh	Breast	RT Parietal	29	9.38511
pmh	Breast	RT Cerebellum	29	9.38511
pmh	Breast	RT Occipital	23	7.44337
pmh	Breast	LT Temporal	22	7.11974
pmh	Breast	LT Occipital	16	5.17799
pmh	Breast	RT Temporal	10	3.23625
pmh	Breast	4th Ventricle	9	2.91262
pmh	Breast	Brainstem	9	2.91262
pmh	Breast	LT Lat. Ventricles	5	1.61812
pmh	Breast	LT Hippocampus	3	0.970874
pmh	Breast	RT Lat. Ventricles	3	0.970874
pmh	Breast	Pituitary	0	0
pmh	Breast	LT Amygdala	0	0
pmh	Breast	RT Amygdala	0	0
pmh	Breast	LT Thalamus	0	0
pmh	Breast	3rd Ventricle	0	0
pmh	Breast	RT Thalamus	0	0
pmh	Breast	RT Hippocampus	0	0
pmh	Lung	LT Frontal	179	17.6181
pmh	Lung	RT Frontal	171	16.8307
pmh	Lung	RT Parietal	104	10.2362
pmh	Lung	RT Cerebellum	104	10.2362
pmh	Lung	LT Parietal	93	9.15354
pmh	Lung	RT Temporal	74	7.28346
pmh	Lung	LT Temporal	67	6.59449
pmh	Lung	RT Occipital	65	6.39764
pmh	Lung	LT Cerebellum	63	6.20079
pmh	Lung	LT Occipital	58	5.70866
pmh	Lung	Brainstem	21	2.06693
pmh	Lung	RT Lat. Ventricles	13	1.27953
pmh	Lung	4th Ventricle	12	1.1811
pmh	Lung	LT Lat. Ventricles	11	1.08268
pmh	Lung	RT Thalamus	7	0.688976
pmh	Lung	LT Thalamus	5	0.492126
pmh	Lung	RT Hippocampus	3	0.295276
pmh	Lung	LT Hippocampus	2	0.19685
pmh	Lung	LT Amygdala	2	0.19685
pmh	Lung	3rd Ventricle	2	0.19685
pmh	Lung	Pituitary	0	0
pmh	Lung	RT Amygdala	0	0
mskcc	Melanoma	LT Frontal	49	19.6787
mskcc	Melanoma	RT Frontal	46	18.4739
mskcc	Melanoma	LT Temporal	31	12.4498
mskcc	Melanoma	RT Temporal	28	11.245
mskcc	Melanoma	RT Parietal	24	9.63855
mskcc	Melanoma	LT Parietal	22	8.83534
mskcc	Melanoma	LT Occipital	15	6.0241
mskcc	Melanoma	LT Cerebellum	12	4.81928
mskcc	Melanoma	RT Occipital	8	3.21285
mskcc	Melanoma	RT Lat. Ventricles	7	2.81124
mskcc	Melanoma	RT Cerebellum	6	2.40964
mskcc	Melanoma	Brainstem	4	1.60643
mskcc	Melanoma	4th Ventricle	2	0.803213
mskcc	Melanoma	RT Hippocampus	2	0.803213
mskcc	Melanoma	Pituitary	1	0.401606
mskcc	Melanoma	LT Lat. Ventricles	1	0.401606
mskcc	Melanoma	3rd Ventricle	1	0.401606
mskcc	Melanoma	RT Thalamus	1	0.401606
mskcc	Melanoma	LT Hippocampus	0	0
mskcc	Melanoma	LT Amygdala	0	0
mskcc	Melanoma	RT Amygdala	0	0
mskcc	Melanoma	LT Thalamus	0	0
mskcc	Breast	RT Frontal	69	18.0628
mskcc	Breast	LT Cerebellum	62	16.2304
mskcc	Breast	LT Frontal	55	14.3979
mskcc	Breast	RT Cerebellum	45	11.7801
mskcc	Breast	LT Parietal	29	7.59162
mskcc	Breast	RT Parietal	25	6.5445
mskcc	Breast	RT Temporal	21	5.49738
mskcc	Breast	LT Temporal	21	5.49738
mskcc	Breast	LT Occipital	16	4.18848
mskcc	Breast	RT Occipital	15	3.9267
mskcc	Breast	4th Ventricle	9	2.35602
mskcc	Breast	Brainstem	9	2.35602
mskcc	Breast	RT Lat. Ventricles	8	2.09424
mskcc	Breast	LT Lat. Ventricles	6	1.57068
mskcc	Breast	LT Thalamus	2	0.52356
mskcc	Breast	3rd Ventricle	2	0.52356
mskcc	Breast	RT Thalamus	2	0.52356
mskcc	Breast	LT Hippocampus	1	0.26178
mskcc	Breast	Pituitary	0	0
mskcc	Breast	LT Amygdala	0	0
mskcc	Breast	RT Amygdala	0	0
mskcc	Breast	RT Hippocampus	0	0
mskcc	Lung	LT Frontal	123	18.5241
mskcc	Lung	RT Frontal	102	15.3614
mskcc	Lung	RT Parietal	74	11.1446
mskcc	Lung	LT Parietal	74	11.1446
mskcc	Lung	LT Cerebellum	60	9.03614
mskcc	Lung	RT Cerebellum	51	7.68072
mskcc	Lung	LT Temporal	48	7.22892
mskcc	Lung	RT Temporal	41	6.1747
mskcc	Lung	LT Occipital	35	5.27108
mskcc	Lung	RT Occipital	34	5.12048
mskcc	Lung	4th Ventricle	17	2.56024
mskcc	Lung	Brainstem	13	1.95783
mskcc	Lung	LT Lat. Ventricles	10	1.50602
mskcc	Lung	RT Lat. Ventricles	8	1.20482
mskcc	Lung	LT Thalamus	3	0.451807
mskcc	Lung	RT Thalamus	3	0.451807
mskcc	Lung	RT Hippocampus	3	0.451807
mskcc	Lung	LT Hippocampus	2	0.301205
mskcc	Lung	LT Amygdala	1	0.150602
mskcc	Lung	3rd Ventricle	1	0.150602
mskcc	Lung	Pituitary	0	0
mskcc	Lung	RT Amygdala	0	0

## Sheet: Supplemental_Figure_4_B
Institution	PRIMARY	Region	count	%Contribution/Vol
ucsf	Melanoma	RT Frontal	255	0.0397401
ucsf	Breast	RT Frontal	313	0.0301878
ucsf	Lung	RT Frontal	529	0.036187
ucd	Melanoma	RT Frontal	23	0.0317752
ucd	Breast	RT Frontal	30	0.0229738
ucd	Lung	RT Frontal	113	0.0352744
pmh	Melanoma	RT Frontal	70	0.0498699
pmh	Breast	RT Frontal	56	0.0370555
pmh	Lung	RT Frontal	171	0.0344132
mskcc	Melanoma	RT Frontal	46	0.037773
mskcc	Breast	RT Frontal	69	0.0369325
mskcc	Lung	RT Frontal	102	0.0314091
ucsf	Melanoma	LT Frontal	251	0.038783
ucsf	Breast	LT Frontal	330	0.0315558
ucsf	Lung	LT Frontal	559	0.0379129
ucd	Melanoma	LT Frontal	36	0.0493108
ucd	Breast	LT Frontal	36	0.0273333
ucd	Lung	LT Frontal	104	0.0321879
pmh	Melanoma	LT Frontal	49	0.0346111
pmh	Breast	LT Frontal	43	0.0282105
pmh	Lung	LT Frontal	179	0.0357158
mskcc	Melanoma	LT Frontal	49	0.0398931
mskcc	Breast	LT Frontal	55	0.0291877
mskcc	Lung	LT Frontal	123	0.0375524
ucsf	Melanoma	LT Parietal	145	0.0427362
ucsf	Breast	LT Parietal	174	0.0317377
ucsf	Lung	LT Parietal	261	0.0337657
ucd	Melanoma	LT Parietal	13	0.0339659
ucd	Breast	LT Parietal	17	0.0246206
ucd	Lung	LT Parietal	64	0.0377833
pmh	Melanoma	LT Parietal	32	0.0431151
pmh	Breast	LT Parietal	33	0.0412968
pmh	Lung	LT Parietal	93	0.0353957
mskcc	Melanoma	LT Parietal	22	0.0341653
mskcc	Breast	LT Parietal	29	0.0293559
mskcc	Lung	LT Parietal	74	0.0430948
ucsf	Melanoma	RT Parietal	138	0.0414305
ucsf	Breast	RT Parietal	170	0.0315855
ucsf	Lung	RT Parietal	287	0.0378208
ucd	Melanoma	RT Parietal	14	0.0372599
ucd	Breast	RT Parietal	25	0.0368811
ucd	Lung	RT Parietal	57	0.0342774
pmh	Melanoma	RT Parietal	31	0.0425456
pmh	Breast	RT Parietal	29	0.036967
pmh	Lung	RT Parietal	104	0.0403194
mskcc	Melanoma	RT Parietal	24	0.0379653
mskcc	Breast	RT Parietal	25	0.0257781
mskcc	Lung	RT Parietal	74	0.0438974
ucsf	Melanoma	RT Temporal	124	0.0323887
ucsf	Breast	RT Temporal	111	0.0179429
ucsf	Lung	RT Temporal	204	0.0233889
ucd	Melanoma	RT Temporal	13	0.0301015
ucd	Breast	RT Temporal	19	0.0243864
ucd	Lung	RT Temporal	35	0.0183119
pmh	Melanoma	RT Temporal	21	0.0250751
pmh	Breast	RT Temporal	10	0.0110904
pmh	Lung	RT Temporal	74	0.02496
mskcc	Melanoma	RT Temporal	28	0.0385358
mskcc	Breast	RT Temporal	21	0.0188392
mskcc	Lung	RT Temporal	41	0.0211603
ucsf	Melanoma	LT Temporal	110	0.0284615
ucsf	Breast	LT Temporal	120	0.0192152
ucsf	Lung	LT Temporal	191	0.0216924
ucd	Melanoma	LT Temporal	14	0.0321119
ucd	Breast	LT Temporal	19	0.0241569
ucd	Lung	LT Temporal	48	0.0248771
pmh	Melanoma	LT Temporal	26	0.0307533
pmh	Breast	LT Temporal	22	0.0241693
pmh	Lung	LT Temporal	67	0.0223862
mskcc	Melanoma	LT Temporal	31	0.0422632
mskcc	Breast	LT Temporal	21	0.0186619
mskcc	Lung	LT Temporal	48	0.0245399
ucsf	Melanoma	LT Occipital	66	0.0359067
ucsf	Breast	LT Occipital	115	0.0387193
ucsf	Lung	LT Occipital	165	0.0394024
ucd	Melanoma	LT Occipital	11	0.0530513
ucd	Breast	LT Occipital	10	0.0267334
ucd	Lung	LT Occipital	33	0.0359615
pmh	Melanoma	LT Occipital	23	0.057202
pmh	Breast	LT Occipital	16	0.0369595
pmh	Lung	LT Occipital	58	0.0407473
mskcc	Melanoma	LT Occipital	15	0.0429989
mskcc	Breast	LT Occipital	16	0.0298966
mskcc	Lung	LT Occipital	35	0.037624
ucsf	Melanoma	LT Cerebellum	56	0.0360315
ucsf	Breast	LT Cerebellum	283	0.112688
ucsf	Lung	LT Cerebellum	290	0.0819031
ucd	Melanoma	LT Cerebellum	5	0.0285191
ucd	Breast	LT Cerebellum	39	0.123305
ucd	Lung	LT Cerebellum	65	0.0837723
pmh	Melanoma	LT Cerebellum	10	0.0294135
pmh	Breast	LT Cerebellum	30	0.0819579
pmh	Lung	LT Cerebellum	63	0.052345
mskcc	Melanoma	LT Cerebellum	12	0.0406827
mskcc	Breast	LT Cerebellum	62	0.137011
mskcc	Lung	LT Cerebellum	60	0.0762801
ucsf	Melanoma	RT Cerebellum	51	0.0326279
ucsf	Breast	RT Cerebellum	322	0.127489
ucsf	Lung	RT Cerebellum	295	0.0828418
ucd	Melanoma	RT Cerebellum	1	0.00567142
ucd	Breast	RT Cerebellum	40	0.125748
ucd	Lung	RT Cerebellum	72	0.0922666
pmh	Melanoma	RT Cerebellum	9	0.0263217
pmh	Breast	RT Cerebellum	29	0.0787758
pmh	Lung	RT Cerebellum	104	0.0859197
mskcc	Melanoma	RT Cerebellum	6	0.0202258
mskcc	Breast	RT Cerebellum	45	0.0988786
mskcc	Lung	RT Cerebellum	51	0.0644697
ucsf	Melanoma	RT Occipital	50	0.0271834
ucsf	Breast	RT Occipital	95	0.0319636
ucsf	Lung	RT Occipital	140	0.0334095
ucd	Melanoma	RT Occipital	9	0.0433759
ucd	Breast	RT Occipital	16	0.0427441
ucd	Lung	RT Occipital	46	0.0500938
pmh	Melanoma	RT Occipital	17	0.0422508
pmh	Breast	RT Occipital	23	0.0530929
pmh	Lung	RT Occipital	65	0.0456339
mskcc	Melanoma	RT Occipital	8	0.022917
mskcc	Breast	RT Occipital	15	0.0280089
mskcc	Lung	RT Occipital	34	0.036524
ucsf	Melanoma	Brainstem	23	0.025635
ucsf	Breast	Brainstem	43	0.02966
ucsf	Lung	Brainstem	51	0.0249507
ucd	Melanoma	Brainstem	1	0.00988047
ucd	Breast	Brainstem	11	0.0602449
ucd	Lung	Brainstem	4	0.00893013
pmh	Melanoma	Brainstem	1	0.00509515
pmh	Breast	Brainstem	9	0.0425915
pmh	Lung	Brainstem	21	0.0302249
mskcc	Melanoma	Brainstem	4	0.0234909
mskcc	Breast	Brainstem	9	0.0344523
mskcc	Lung	Brainstem	13	0.0286295
ucsf	Melanoma	4th Ventricle	19	0.0457211
ucsf	Breast	4th Ventricle	41	0.0610584
ucsf	Lung	4th Ventricle	49	0.0517568
ucd	Melanoma	4th Ventricle	1	0.0213322
ucd	Breast	4th Ventricle	9	0.106421
ucd	Lung	4th Ventricle	11	0.0530211
pmh	Melanoma	4th Ventricle	3	0.0330017
pmh	Breast	4th Ventricle	9	0.0919562
pmh	Lung	4th Ventricle	12	0.0372893
mskcc	Melanoma	4th Ventricle	2	0.0253587
mskcc	Breast	4th Ventricle	9	0.0743834
mskcc	Lung	4th Ventricle	17	0.080831
ucsf	Melanoma	LT Lat. Ventricles	13	0.0213041
ucsf	Breast	LT Lat. Ventricles	30	0.0304256
ucsf	Lung	LT Lat. Ventricles	30	0.0215799
ucd	Melanoma	LT Lat. Ventricles	3	0.0435826
ucd	Breast	LT Lat. Ventricles	4	0.0322109
ucd	Lung	LT Lat. Ventricles	8	0.0262605
pmh	Melanoma	LT Lat. Ventricles	2	0.0149831
pmh	Breast	LT Lat. Ventricles	5	0.0347909
pmh	Lung	LT Lat. Ventricles	11	0.0232784
mskcc	Melanoma	LT Lat. Ventricles	1	0.00863484
mskcc	Breast	LT Lat. Ventricles	6	0.0337708
mskcc	Lung	LT Lat. Ventricles	10	0.0323807
ucsf	Melanoma	RT Lat. Ventricles	10	0.016486
ucsf	Breast	RT Lat. Ventricles	25	0.0255066
ucsf	Lung	RT Lat. Ventricles	32	0.0231565
ucd	Melanoma	RT Lat. Ventricles	2	0.0292292
ucd	Breast	RT Lat. Ventricles	2	0.0162019
ucd	Lung	RT Lat. Ventricles	9	0.02972
pmh	Melanoma	RT Lat. Ventricles	3	0.0226093
pmh	Breast	RT Lat. Ventricles	3	0.0209996
pmh	Lung	RT Lat. Ventricles	13	0.0276756
mskcc	Melanoma	RT Lat. Ventricles	7	0.060806
mskcc	Breast	RT Lat. Ventricles	8	0.0452975
mskcc	Lung	RT Lat. Ventricles	8	0.0260597
ucsf	Melanoma	RT Thalamus	8	0.044333
ucsf	Breast	RT Thalamus	6	0.0205772
ucsf	Lung	RT Thalamus	14	0.0340544
ucd	Melanoma	RT Thalamus	2	0.0982515
ucd	Breast	RT Thalamus	3	0.0816923
ucd	Lung	RT Thalamus	5	0.0555009
pmh	Melanoma	RT Thalamus	1	0.0253331
pmh	Breast	RT Thalamus	0	0
pmh	Lung	RT Thalamus	7	0.0500928
mskcc	Melanoma	RT Thalamus	1	0.0291992
mskcc	Breast	RT Thalamus	2	0.038066
mskcc	Lung	RT Thalamus	3	0.0328492
ucsf	Melanoma	LT Thalamus	4	0.0221665
ucsf	Breast	LT Thalamus	14	0.0480135
ucsf	Lung	LT Thalamus	22	0.053514
ucd	Melanoma	LT Thalamus	1	0.0491258
ucd	Breast	LT Thalamus	0	0
ucd	Lung	LT Thalamus	6	0.066601
pmh	Melanoma	LT Thalamus	0	0
pmh	Breast	LT Thalamus	0	0
pmh	Lung	LT Thalamus	5	0.0357806
mskcc	Melanoma	LT Thalamus	0	0
mskcc	Breast	LT Thalamus	2	0.038066
mskcc	Lung	LT Thalamus	3	0.0328492
ucsf	Melanoma	RT Hippocampus	4	0.0461796
ucsf	Breast	RT Hippocampus	4	0.0285791
ucsf	Lung	RT Hippocampus	10	0.0506756
ucd	Melanoma	RT Hippocampus	2	0.204688
ucd	Breast	RT Hippocampus	0	0
ucd	Lung	RT Hippocampus	1	0.0231251
pmh	Melanoma	RT Hippocampus	0	0
pmh	Breast	RT Hippocampus	0	0
pmh	Lung	RT Hippocampus	3	0.0447252
mskcc	Melanoma	RT Hippocampus	2	0.121662
mskcc	Breast	RT Hippocampus	0	0
mskcc	Lung	RT Hippocampus	3	0.0684349
ucsf	Melanoma	Pituitary	2	0.0697661
ucsf	Breast	Pituitary	1	0.021588
ucsf	Lung	Pituitary	1	0.0153117
ucd	Melanoma	Pituitary	0	0
ucd	Breast	Pituitary	1	0.17141
ucd	Lung	Pituitary	0	0
pmh	Melanoma	Pituitary	0	0
pmh	Breast	Pituitary	0	0
pmh	Lung	Pituitary	0	0
mskcc	Melanoma	Pituitary	1	0.183802
mskcc	Breast	Pituitary	0	0
mskcc	Lung	Pituitary	0	0
ucsf	Melanoma	LT Hippocampus	2	0.0233301
ucsf	Breast	LT Hippocampus	6	0.0433148
ucsf	Lung	LT Hippocampus	7	0.0358421
ucd	Melanoma	LT Hippocampus	1	0.103409
ucd	Breast	LT Hippocampus	0	0
ucd	Lung	LT Hippocampus	4	0.093463
pmh	Melanoma	LT Hippocampus	2	0.106652
pmh	Breast	LT Hippocampus	3	0.148588
pmh	Lung	LT Hippocampus	2	0.0301271
mskcc	Melanoma	LT Hippocampus	0	0
mskcc	Breast	LT Hippocampus	1	0.0400643
mskcc	Lung	LT Hippocampus	2	0.0460981
ucsf	Melanoma	3rd Ventricle	2	0.0140019
ucsf	Breast	3rd Ventricle	9	0.0389941
ucsf	Lung	3rd Ventricle	8	0.0245842
ucd	Melanoma	3rd Ventricle	1	0.0620626
ucd	Breast	3rd Ventricle	0	0
ucd	Lung	3rd Ventricle	3	0.0420699
pmh	Melanoma	3rd Ventricle	0	0
pmh	Breast	3rd Ventricle	0	0
pmh	Lung	3rd Ventricle	2	0.0180812
mskcc	Melanoma	3rd Ventricle	1	0.0368886
mskcc	Breast	3rd Ventricle	2	0.0480904
mskcc	Lung	3rd Ventricle	1	0.0138332
ucsf	Melanoma	LT Amygdala	1	0.0312375
ucsf	Breast	LT Amygdala	4	0.0773276
ucsf	Lung	LT Amygdala	2	0.027423
ucd	Melanoma	LT Amygdala	0	0
ucd	Breast	LT Amygdala	0	0
ucd	Lung	LT Amygdala	0	0
pmh	Melanoma	LT Amygdala	1	0.1428
pmh	Breast	LT Amygdala	0	0
pmh	Lung	LT Amygdala	2	0.0806764
mskcc	Melanoma	LT Amygdala	0	0
mskcc	Breast	LT Amygdala	0	0
mskcc	Lung	LT Amygdala	1	0.0617223
ucsf	Melanoma	RT Amygdala	0	0
ucsf	Breast	RT Amygdala	1	0.0188378
ucsf	Lung	RT Amygdala	1	0.013361
ucd	Melanoma	RT Amygdala	1	0.269839
ucd	Breast	RT Amygdala	0	0
ucd	Lung	RT Amygdala	1	0.0609711
pmh	Melanoma	RT Amygdala	0	0
pmh	Breast	RT Amygdala	0	0
pmh	Lung	RT Amygdala	0	0
mskcc	Melanoma	RT Amygdala	0	0
mskcc	Breast	RT Amygdala	0	0
mskcc	Lung	RT Amygdala	0	0
