# Supplementary material for: Multi-institutional atlas of brain metastases informs spatial modeling for precision imaging and personalized therapy
Source: Nat Commun. 2025 May 15;16:4536. doi: 10.1038/s41467-025-59584-7 (PMC12081687; doi:10.1038/s41467-025-59584-7)
Supplement: Supplementary file 4 — Source Data [file 41467_2025_59584_MOESM4_ESM.zip › All_Source_Data/Source_Data_Supplemental_Figure_8.xlsx]

## Sheet: Source_Data_Supplemental_Figure
WBRT	WBRT	HA-WBRT	HA-WBRT	PROTECT Photons	PROTECT Photons	PROTECT Protons	PROTECT Protons
PatientName	MNI_Brain_Model	PatientName	MNI_Brain_Model	PatientName	MNI_Brain_Model	PatientName	MNI_Brain_Model
PatientId	MNI05022023	PatientId	MNI05022023	PatientId	MNI05022023	PatientId	MNI05022023
Dosename	Plan dose	Dosename	Plan dose	Dosename	Plan dose	Dosename	Plan dose (RBE)
RoiName	Brain_Exp3mm	RoiName	Brain_Exp3mm	RoiName	Brain_Exp3mm	RBE model
Roi volume fraction outside grid	0	Roi volume fraction outside grid	0	Roi volume fraction outside grid	0	RoiName	Brain_Exp3mm
Dose unit	cGy	Dose unit	cGy	Dose unit	cGy	Roi volume fraction outside grid	0
0	100	0	100	0	100	Dose unit	cGy (RBE)
17.711	100	18.436	100	18.384	100	0	100
35.421	100	36.871	100	36.767	100	16.731	100
53.132	100	55.307	100	55.151	100	23.527	100
70.842	100	73.742	100	73.535	100	33.462	99.945
88.553	100	92.178	100	91.918	100	50.193	99.752
106.263	100	110.614	100	110.302	100	64.058	99.5
123.974	100	129.049	100	128.685	100	66.925	99.445
141.685	100	147.485	100	147.069	100	83.656	99.024
159.395	100	165.921	100	165.453	100	84.466	99
177.106	100	184.356	100	183.836	100	100.387	98.508
194.816	100	202.792	100	202.22	100	100.613	98.5
212.527	100	221.227	100	220.604	100	115.522	98
230.237	100	239.663	100	238.987	100	117.118	97.949
247.948	100	258.099	100	257.371	100	130.87	97.5
265.659	100	276.534	100	275.754	100	133.849	97.404
283.369	100	294.97	100	294.138	100	146.377	97
301.08	100	313.406	100	312.522	100	150.58	96.876
318.79	100	331.841	100	330.905	100	163.554	96.5
336.501	100	350.277	100	349.289	100	167.311	96.399
354.212	100	368.712	100	367.673	100	181.202	96
371.922	100	387.148	100	386.056	100	184.043	95.927
389.633	100	405.584	100	404.44	100	200.774	95.541
407.343	100	424.019	100	422.823	100	202.462	95.5
425.054	100	442.455	100	441.207	100	217.505	95.196
442.764	100	460.891	100	459.591	100	227.621	95
460.475	100	479.326	100	477.974	100	234.236	94.885
478.186	100	497.762	100	496.358	100	250.967	94.59
495.896	100	516.197	100	514.742	100	256.604	94.5
513.607	100	534.633	100	533.125	100	267.698	94.329
531.317	100	553.069	100	551.509	100	284.429	94.095
549.028	100	571.504	100	569.892	100	291.939	94
566.738	100	589.94	100	588.276	100	301.161	93.881
584.449	100	608.376	100	606.66	100	317.892	93.684
602.16	100	626.811	100	617.742	100	334.623	93.513
619.87	100	645.247	100	625.043	99.997	335.899	93.5
637.581	100	663.682	100	643.427	99.99	351.354	93.34
655.291	100	682.118	100	661.811	99.985	368.085	93.186
673.002	100	700.554	100	680.194	99.982	384.816	93.029
690.712	100	718.989	100	698.578	99.819	388.14	93
708.423	100	737.425	100	711.361	99.5	401.547	92.896
726.134	100	755.861	100	716.961	99.349	418.279	92.766
743.844	100	774.296	100	729.259	99	435.01	92.641
761.555	100	792.732	100	735.345	98.817	451.741	92.526
779.265	100	811.167	100	745.254	98.5	454.601	92.5
796.976	100	829.603	100	753.729	98.207	468.472	92.377
814.687	100	848.039	100	759.802	98	485.203	92.258
832.397	100	866.474	100	772.112	97.58	501.934	92.149
850.108	100	867.354	100	774.538	97.5	518.665	92.04
867.818	100	884.91	99.991	790.137	97	525.292	92
885.529	100	903.346	99.958	790.496	96.988	535.397	91.931
903.239	100	921.781	99.905	806.713	96.5	552.128	91.823
920.95	100	940.217	99.837	808.88	96.435	568.859	91.717
938.661	100	958.652	99.773	823.494	96	585.59	91.613
956.371	100	977.088	99.703	827.263	95.886	602.321	91.506
974.082	100	995.524	99.638	839.499	95.5	603.341	91.5
991.792	100	1013.96	99.568	845.647	95.307	619.052	91.415
1009.5	100	1032.39	99.512	855.263	95	635.783	91.342
1027.21	100	1036.44	99.5	864.03	94.716	652.515	91.24
1044.92	100	1050.83	99.454	870.455	94.5	669.246	91.155
1062.63	100	1069.27	99.401	882.414	94.083	685.977	91.069
1080.35	100	1087.7	99.346	884.746	94	698.9	91
1098.06	100	1106.14	99.294	899.082	93.5	702.708	90.978
1115.77	100	1124.57	99.244	900.798	93.442	719.439	90.897
1133.48	100	1143.01	99.186	914.788	93	736.17	90.829
1151.19	100	1161.44	99.147	919.181	92.864	752.901	90.741
1168.9	100	1179.88	99.102	931.985	92.5	769.633	90.669
1186.61	100	1198.32	99.064	937.565	92.35	786.364	90.587
1204.32	100	1216.75	99.013	951.344	92	803.095	90.502
1222.03	100	1221.46	99	955.949	91.889	803.467	90.5
1239.74	100	1235.19	98.965	974.332	91.508	819.826	90.441
1257.45	100	1253.62	98.92	974.806	91.5	836.557	90.367
1275.16	100	1272.06	98.883	992.716	91.205	853.288	90.283
1292.87	100	1290.49	98.84	1006.95	91	870.019	90.218
1310.58	100	1308.93	98.797	1011.1	90.943	886.75	90.157
1328.29	100	1327.37	98.755	1029.48	90.707	903.482	90.072
1346	100	1345.8	98.719	1045.88	90.5	920.213	90.007
1363.71	100	1364.24	98.683	1047.87	90.476	922.202	90
1381.42	100	1382.67	98.643	1066.25	90.265	936.944	89.952
1399.14	100	1401.11	98.607	1084.63	90.084	953.675	89.882
1416.85	100	1419.54	98.569	1092.71	90	970.406	89.806
1434.56	100	1437.98	98.535	1103.02	89.898	987.137	89.738
1452.27	100	1456.41	98.502	1121.4	89.726	1003.87	89.658
1469.98	100	1457.54	98.5	1139.79	89.556	1020.6	89.579
1487.69	100	1474.85	98.467	1146.54	89.5	1037.33	89.504
1505.4	100	1493.29	98.433	1158.17	89.403	1038.02	89.5
1523.11	100	1511.72	98.398	1176.55	89.248	1054.06	89.425
1540.82	100	1530.16	98.366	1194.94	89.11	1070.79	89.367
1558.53	100	1548.59	98.329	1208.77	89	1087.52	89.297
1576.24	100	1567.03	98.294	1213.32	88.967	1104.26	89.229
1593.95	100	1585.46	98.261	1231.7	88.838	1120.99	89.163
1611.66	100	1603.9	98.227	1250.09	88.708	1137.72	89.092
1629.37	100	1622.34	98.195	1268.47	88.599	1154.45	89.024
1647.08	100	1640.77	98.156	1283.58	88.5	1161.53	89
1664.79	100	1659.21	98.127	1286.85	88.481	1171.18	88.969
1682.51	100	1677.64	98.092	1305.24	88.37	1187.91	88.903
1700.21	100	1696.08	98.061	1323.62	88.272	1204.64	88.83
1717.93	100	1714.51	98.025	1342.01	88.157	1221.37	88.778
1735.64	100	1729.6	98	1360.39	88.05	1238.1	88.724
1753.35	100	1732.95	97.995	1370.11	88	1254.84	88.665
1771.06	100	1751.38	97.961	1378.77	87.953	1271.57	88.596
1788.77	100	1769.82	97.93	1397.16	87.849	1288.3	88.537
1806.48	100	1788.26	97.899	1415.54	87.755	1297.94	88.5
1824.19	100	1806.69	97.865	1433.92	87.662	1305.03	88.473
1841.9	100	1825.13	97.84	1452.31	87.566	1321.76	88.415
1859.61	100	1843.56	97.813	1465.09	87.5	1338.49	88.359
1877.32	100	1862	97.785	1470.69	87.472	1355.22	88.308
1895.03	100	1880.43	97.754	1489.07	87.377	1371.95	88.253
1912.74	100	1898.87	97.718	1507.46	87.289	1388.68	88.196
1930.45	100	1917.31	97.686	1525.84	87.194	1405.42	88.132
1948.16	100	1935.74	97.653	1544.22	87.104	1422.15	88.076
1965.87	100	1954.18	97.62	1562.61	87.016	1438.88	88.018
1983.59	100	1972.61	97.586	1565.72	87	1443.51	88
2001.3	100	1991.05	97.55	1580.99	86.932	1455.61	87.959
2006.76	100	2009.48	97.51	1599.38	86.846	1472.34	87.902
2019.01	100	2013.49	97.5	1617.76	86.762	1489.07	87.843
2036.72	99.999	2027.92	97.472	1636.14	86.678	1505.8	87.806
2054.43	99.998	2046.35	97.43	1654.53	86.596	1522.53	87.739
2072.14	99.996	2064.79	97.396	1672.91	86.509	1539.27	87.684
2089.85	99.994	2083.22	97.357	1675.17	86.5	1556	87.636
2107.56	99.99	2101.66	97.319	1691.29	86.434	1572.73	87.569
2125.27	99.986	2120.1	97.275	1709.68	86.362	1589.46	87.52
2142.98	99.98	2138.53	97.236	1728.06	86.293	1596.16	87.5
2160.69	99.973	2156.97	97.191	1746.44	86.219	1606.19	87.461
2178.4	99.963	2175.4	97.145	1764.83	86.147	1622.92	87.399
2196.11	99.944	2193.84	97.099	1783.21	86.069	1639.65	87.338
2213.82	99.936	2212.28	97.049	1799.49	86	1656.38	87.279
2231.53	99.934	2230.71	97.001	1801.6	85.992	1673.11	87.21
2249.24	99.933	2231.18	97	1819.98	85.922	1689.85	87.154
2266.95	99.931	2249.15	96.95	1838.36	85.844	1706.58	87.093
2284.66	99.931	2267.58	96.895	1856.75	85.758	1723.31	87.027
2302.38	99.931	2286.02	96.833	1875.13	85.682	1731	87
2320.09	99.931	2304.45	96.776	1893.51	85.603	1740.04	86.969
2337.8	99.931	2322.89	96.705	1911.9	85.526	1756.77	86.917
2355.51	99.931	2341.32	96.633	1918.29	85.5	1773.5	86.841
2373.22	99.931	2359.76	96.551	1930.28	85.451	1790.23	86.784
2390.93	99.931	2370.58	96.5	1948.66	85.378	1806.96	86.716
2408.64	99.931	2378.2	96.467	1967.05	85.304	1823.69	86.663
2426.35	99.931	2396.63	96.38	1985.43	85.234	1840.43	86.598
2444.06	99.931	2415.07	96.281	2003.82	85.16	1857.16	86.535
2461.77	99.931	2433.5	96.185	2022.2	85.084	1864.4	86.5
2479.48	99.931	2451.94	96.07	2040.58	85.002	1873.89	86.46
2497.19	99.931	2463.15	96	2041.03	85	1890.62	86.397
2514.9	99.93	2470.37	95.954	2058.97	84.922	1907.35	86.327
2532.61	99.93	2488.81	95.833	2077.35	84.845	1924.08	86.25
2550.32	99.929	2507.24	95.696	2095.73	84.765	1940.81	86.18
2568.03	99.926	2525.68	95.555	2114.12	84.685	1957.54	86.112
2585.74	99.918	2532.33	95.5	2132.5	84.604	1974.28	86.042
2603.45	99.905	2544.12	95.402	2150.88	84.523	1986.75	86
2621.16	99.877	2562.55	95.237	2156.24	84.5	1991.01	85.981
2638.88	99.86	2580.99	95.038	2169.27	84.444	2007.74	85.917
2656.59	99.849	2584.61	95	2187.65	84.368	2024.47	85.857
2674.3	99.846	2599.42	94.84	2206.03	84.296	2041.2	85.801
2692.01	99.843	2617.86	94.628	2224.42	84.217	2057.93	85.738
2709.72	99.839	2628.42	94.5	2242.8	84.142	2074.66	85.695
2727.43	99.835	2636.29	94.394	2261.19	84.064	2091.39	85.655
2745.14	99.833	2654.73	94.151	2274.98	84	2108.12	85.611
2762.85	99.775	2665.35	94	2279.57	83.979	2124.86	85.557
2780.56	99.748	2673.16	93.893	2297.95	83.901	2141.59	85.501
2798.27	99.725	2691.6	93.623	2316.34	83.81	2141.91	85.5
2815.98	99.699	2699.1	93.5	2334.72	83.722	2158.32	85.434
2833.69	99.625	2710.04	93.324	2353.1	83.634	2175.05	85.374
2851.4	99.565	2728.47	93.002	2371.49	83.548	2191.78	85.309
2864.58	99.5	2728.57	93	2381.44	83.5	2208.51	85.242
2869.11	99.484	2746.91	92.671	2389.87	83.459	2225.24	85.177
2886.82	99.376	2755.66	92.5	2408.26	83.366	2241.97	85.112
2904.53	99.241	2765.34	92.303	2426.64	83.273	2258.7	85.055
2922.24	99.068	2779.73	92	2445.02	83.176	2275.43	85.001
2927.53	99	2783.78	91.915	2463.41	83.075	2275.92	85
2939.96	98.841	2802.22	91.518	2475.61	83	2292.17	84.919
2957.67	98.531	2803.02	91.5	2481.79	82.963	2308.9	84.839
2959.05	98.5	2820.65	91.072	2500.17	82.849	2325.63	84.782
2975.38	98.153	2823.61	91	2518.56	82.731	2342.36	84.72
2981.53	98	2839.09	90.618	2536.94	82.605	2359.09	84.648
2993.09	97.663	2844.13	90.5	2552.58	82.5	2375.82	84.587
2998.25	97.5	2857.52	90.17	2555.32	82.481	2392.55	84.52
3010.8	97.029	2863.98	90	2573.71	82.36	2397.73	84.5
3011.52	97	2875.96	89.687	2592.09	82.23	2409.28	84.45
3022.32	96.5	2882.66	89.5	2610.47	82.072	2426.01	84.376
3028.51	96.168	2894.39	89.162	2619.05	82	2442.75	84.303
3031.4	96	2899.97	89	2628.86	81.918	2459.48	84.237
3039.49	95.5	2912.83	88.625	2647.24	81.75	2476.21	84.168
3046.22	95.05	2917.24	88.5	2665.63	81.572	2492.94	84.091
3046.91	95	2931.26	88.06	2672.56	81.5	2509.67	84.021
3053.24	94.5	2933.19	88	2684.01	81.376	2513.74	84
3058.95	94	2948.6	87.5	2702.39	81.166	2526.4	83.949
3063.93	93.559	2949.7	87.461	2717.14	81	2543.13	83.865
3064.6	93.5	2962.8	87	2720.78	80.961	2559.86	83.777
3070.16	93	2968.14	86.816	2739.16	80.752	2576.6	83.687
3075.78	92.5	2977.19	86.5	2757.54	80.527	2593.33	83.599
3081.26	92	2986.57	86.183	2759.56	80.5	2610.06	83.511
3081.64	91.964	2992.05	86	2775.93	80.288	2612.06	83.5
3086.64	91.5	3005.01	85.525	2794.31	80.044	2626.79	83.419
3091.87	91	3005.68	85.5	2797.37	80	2643.52	83.324
3096.84	90.5	3018.55	85	2812.7	79.772	2660.25	83.23
3099.35	90.223	3023.44	84.81	2829.93	79.5	2676.98	83.139
3101.39	90	3031.16	84.5	2831.08	79.482	2693.71	83.052
3104.99	89.5	3041.88	84.084	2849.46	79.17	2702.04	83
3108.18	89	3043.87	84	2858.49	79	2710.45	82.952
3111.26	88.5	3056.02	83.5	2867.85	78.82	2727.18	82.848
3114.23	88	3060.31	83.319	2884.28	78.5	2743.91	82.747
3117.02	87.5	3067.62	83	2886.23	78.457	2760.64	82.628
3117.06	87.492	3078.75	82.504	2904.61	78.07	2776.88	82.5
3119.66	87	3078.85	82.5	2907.85	78	2777.37	82.496
3122.2	86.5	3090.42	82	2923	77.675	2794.1	82.369
3124.54	86	3097.18	81.686	2930.27	77.5	2810.83	82.195
3126.72	85.5	3101.06	81.5	2941.38	77.219	2826.66	82
3128.92	85	3111.44	81	2949.74	77	2827.56	81.988
3131.03	84.5	3115.62	80.8	2959.76	76.73	2844.29	81.765
3133.04	84	3121.59	80.5	2968.17	76.5	2861.03	81.51
3134.77	83.571	3131.23	80	2978.15	76.228	2861.56	81.5
3135.06	83.5	3134.06	79.851	2986.23	76	2877.76	81.194
3137.03	83	3140.62	79.5	2996.53	75.697	2886.89	81
3138.96	82.5	3149.76	79	3003.18	75.5	2894.49	80.835
3140.88	82	3152.49	78.845	3014.91	75.128	2907.97	80.5
3142.74	81.5	3158.38	78.5	3018.84	75	2911.22	80.408
3144.56	81	3166.32	78	3033.3	74.54	2924.2	80
3146.37	80.5	3170.93	77.707	3034.46	74.5	2927.95	79.846
3148.14	80	3174.12	77.5	3049.03	74	2936.46	79.5
3149.86	79.5	3181.52	77	3051.68	73.905	2944.68	79.185
3151.59	79	3188.18	76.5	3062.65	73.5	2949.14	79
3152.48	78.736	3189.36	76.409	3070.07	73.218	2959.7	78.5
3153.26	78.5	3194.59	76	3075.71	73	2961.41	78.404
3154.91	78	3200.77	75.5	3088.45	72.501	2967.92	78
3156.57	77.5	3206.71	75	3088.47	72.5	2974.87	77.5
3158.21	77	3207.8	74.908	3100.48	72	2978.14	77.25
3159.83	76.5	3212.28	74.5	3106.83	71.749	2981.57	77
3161.4	76	3217.56	74	3112.73	71.5	2987.97	76.5
3162.98	75.5	3222.55	73.5	3124.17	71	2993.36	76
3164.57	75	3226.23	73.12	3125.22	70.951	2994.87	75.86
3166.11	74.5	3227.35	73	3134.68	70.5	2998.88	75.5
3167.61	74	3231.76	72.5	3143.6	70.07	3003.81	75
3169.12	73.5	3236.05	72	3144.99	70	3007.73	74.5
3170.19	73.142	3240.12	71.5	3155.25	69.5	3011.09	74
3170.62	73	3244.07	71	3161.98	69.166	3011.61	73.916
3172.08	72.5	3244.67	70.922	3165.26	69	3014.13	73.5
3173.56	72	3247.81	70.5	3174.36	68.5	3016.67	73
3175.06	71.5	3251.37	70	3180.37	68.161	3018.75	72.5
3176.53	71	3254.84	69.5	3183.16	68	3020.67	72
3177.99	70.5	3258.18	69	3191.66	67.5	3022.14	71.5
3179.47	70	3261.32	68.5	3198.75	67.034	3023.6	71
3180.91	69.5	3263.11	68.206	3199.24	67	3024.76	70.5
3182.33	69	3264.34	68	3205.89	66.5	3025.84	70
3183.75	68.5	3267.19	67.5	3212.31	66	3026.91	69.5
3185.18	68	3269.95	67	3217.13	65.601	3027.81	69
3186.61	67.5	3272.66	66.5	3218.3	65.5	3028.34	68.675
3187.9	67.041	3275.26	66	3223.93	65	3028.62	68.5
3188.02	67	3277.8	65.5	3229.11	64.5	3029.43	68
3189.42	66.5	3280.24	65	3233.88	64	3030.25	67.5
3190.81	66	3281.54	64.725	3235.52	63.815	3030.95	67
3192.2	65.5	3282.58	64.5	3238.2	63.5	3031.57	66.5
3193.56	65	3284.87	64	3242.23	63	3032.19	66
3194.93	64.5	3287.13	63.5	3246.02	62.5	3032.81	65.5
3196.31	64	3289.33	63	3249.6	62	3033.44	65
3197.67	63.5	3291.44	62.5	3252.91	61.5	3034.02	64.5
3199.02	63	3293.48	62	3253.9	61.343	3034.5	64
3200.37	62.5	3295.45	61.5	3255.97	61	3034.99	63.5
3201.72	62	3297.36	61	3258.83	60.5	3035.47	63
3203.07	61.5	3299.26	60.5	3261.57	60	3035.95	62.5
3204.41	61	3299.98	60.309	3264.28	59.5	3036.43	62
3205.61	60.549	3301.12	60	3266.91	59	3036.92	61.5
3205.75	60.5	3302.93	59.5	3269.41	58.5	3037.37	61
3207.09	60	3304.7	59	3271.76	58	3037.77	60.5
3208.41	59.5	3306.46	58.5	3272.28	57.886	3038.16	60
3209.72	59	3308.18	58	3274.01	57.5	3038.56	59.5
3211.02	58.5	3309.88	57.5	3276.2	57	3038.96	59
3212.34	58	3311.54	57	3278.29	56.5	3039.36	58.5
3213.63	57.5	3313.16	56.5	3280.32	56	3039.76	58
3214.89	57	3314.77	56	3282.31	55.5	3040.16	57.5
3216.16	56.5	3316.33	55.5	3284.2	55	3040.56	57
3217.43	56	3317.88	55	3286.03	54.5	3040.91	56.5
3218.69	55.5	3318.41	54.828	3287.8	54	3041.26	56
3219.94	55	3319.42	54.5	3289.52	53.5	3041.62	55.5
3221.2	54.5	3320.95	54	3290.67	53.161	3041.97	55
3222.45	54	3322.47	53.5	3291.21	53	3042.33	54.5
3223.32	53.653	3323.97	53	3292.86	52.5	3042.68	54
3223.71	53.5	3325.45	52.5	3294.49	52	3043.04	53.5
3224.95	53	3326.91	52	3296.05	51.5	3043.39	53
3226.17	52.5	3328.34	51.5	3297.61	51	3043.74	52.5
3227.38	52	3329.75	51	3299.13	50.5	3044.08	52
3228.57	51.5	3331.13	50.5	3300.64	50	3044.41	51.5
3229.77	51	3332.49	50	3302.09	49.5	3044.74	51
3230.98	50.5	3333.83	49.5	3303.53	49	3045.07	50.508
3232.2	50	3335.16	49	3304.91	48.5	3045.07	50.5
3233.44	49.5	3336.47	48.5	3306.28	48	3045.4	50
3234.62	49	3336.85	48.354	3307.63	47.5	3045.73	49.5
3235.8	48.5	3337.77	48	3308.98	47	3046.06	49
3237.01	48	3339.06	47.5	3309.05	46.972	3046.39	48.5
3238.25	47.5	3340.35	47	3310.3	46.5	3046.72	48
3239.48	47	3341.6	46.5	3311.61	46	3047.05	47.5
3240.71	46.5	3342.86	46	3312.91	45.5	3047.38	47
3241.03	46.37	3344.1	45.5	3314.19	45	3047.69	46.5
3241.95	46	3345.34	45	3315.46	44.5	3048.01	46
3243.18	45.5	3346.57	44.5	3316.73	44	3048.32	45.5
3244.4	45	3347.77	44	3317.99	43.5	3048.64	45
3245.62	44.5	3348.98	43.5	3319.24	43	3048.96	44.5
3246.85	44	3350.17	43	3320.49	42.5	3049.27	44
3248.09	43.5	3351.37	42.5	3321.73	42	3049.59	43.5
3249.34	43	3352.54	42	3322.94	41.5	3049.91	43
3250.61	42.5	3353.72	41.5	3324.15	41	3050.22	42.5
3251.86	42	3354.88	41	3325.35	40.5	3050.54	42
3253.1	41.5	3355.28	40.825	3326.52	40	3050.86	41.5
3254.37	41	3356.03	40.5	3327.44	39.606	3051.18	41
3255.66	40.5	3357.18	40	3327.68	39.5	3051.5	40.5
3256.95	40	3358.36	39.5	3328.83	39	3051.82	40
3258.24	39.5	3359.53	39	3329.97	38.5	3052.14	39.5
3258.75	39.3	3360.7	38.5	3331.11	38	3052.46	39
3259.51	39	3361.88	38	3332.25	37.5	3052.78	38.5
3260.76	38.5	3363.05	37.5	3333.39	37	3053.1	38
3262.04	38	3364.2	37	3334.53	36.5	3053.42	37.5
3263.33	37.5	3365.34	36.5	3335.67	36	3053.74	37
3264.65	37	3366.47	36	3336.81	35.5	3054.07	36.5
3265.99	36.5	3367.58	35.5	3337.95	35	3054.41	36
3267.31	36	3368.7	35	3339.09	34.5	3054.75	35.5
3268.62	35.5	3369.82	34.5	3340.24	34	3055.09	35
3269.95	35	3370.95	34	3341.37	33.5	3055.43	34.5
3271.27	34.5	3372.08	33.5	3342.5	33	3055.77	34
3272.61	34	3373.22	33	3343.62	32.5	3056.11	33.5
3273.97	33.5	3373.72	32.781	3344.75	32	3056.45	33
3275.34	33	3374.36	32.5	3345.82	31.523	3056.78	32.5
3276.46	32.591	3375.5	32	3345.87	31.5	3057.12	32
3276.7	32.5	3376.64	31.5	3347	31	3057.49	31.5
3278.08	32	3377.8	31	3348.14	30.5	3057.86	31
3279.45	31.5	3378.98	30.5	3349.28	30	3058.23	30.5
3280.8	31	3380.16	30	3350.42	29.5	3058.59	30
3282.17	30.5	3381.36	29.5	3351.56	29	3058.96	29.5
3283.55	30	3382.55	29	3352.69	28.5	3059.33	29
3284.95	29.5	3383.72	28.5	3353.82	28	3059.7	28.5
3286.34	29	3384.88	28	3354.94	27.5	3060.07	28
3287.72	28.5	3386.05	27.5	3356.08	27	3060.44	27.5
3289.11	28	3387.21	27	3357.24	26.5	3060.84	27
3290.51	27.5	3388.38	26.5	3358.39	26	3061.26	26.5
3291.91	27	3389.56	26	3359.57	25.5	3061.67	26
3293.32	26.5	3390.74	25.5	3360.76	25	3061.8	25.838
3294.17	26.212	3391.94	25	3361.95	24.5	3062.08	25.5
3294.79	26	3392.16	24.91	3363.12	24	3062.49	25
3296.28	25.5	3393.14	24.5	3364.2	23.538	3062.9	24.5
3297.74	25	3394.36	24	3364.29	23.5	3063.31	24
3299.19	24.5	3395.61	23.5	3365.48	23	3063.72	23.5
3300.68	24	3396.86	23	3366.67	22.5	3064.18	23
3302.17	23.5	3398.14	22.5	3367.86	22	3064.66	22.5
3303.66	23	3399.42	22	3369.1	21.5	3065.13	22
3305.18	22.5	3400.68	21.5	3370.34	21	3065.61	21.5
3306.72	22	3401.93	21	3371.62	20.5	3066.08	21
3308.23	21.5	3403.2	20.5	3372.92	20	3066.56	20.5
3309.76	21	3404.49	20	3374.23	19.5	3067.03	20
3311.32	20.5	3405.81	19.5	3375.57	19	3067.59	19.5
3311.88	20.321	3407.18	19	3376.9	18.5	3068.16	19
3312.89	20	3408.57	18.5	3378.28	18	3068.73	18.5
3314.47	19.5	3409.98	18	3379.66	17.5	3069.3	18
3316.07	19	3410.59	17.784	3381.07	17	3069.87	17.5
3317.72	18.5	3411.4	17.5	3382.51	16.5	3070.44	17
3319.38	18	3412.82	17	3382.59	16.473	3071.11	16.5
3321.05	17.5	3414.26	16.5	3383.98	16	3071.79	16
3322.73	17	3415.72	16	3385.47	15.5	3072.47	15.5
3324.44	16.5	3417.19	15.5	3387	15	3073.15	15
3326.18	16	3418.69	15	3388.55	14.5	3073.84	14.5
3327.93	15.5	3420.2	14.5	3390.12	14	3074.66	14
3329.59	15.033	3421.72	14	3391.72	13.5	3075.49	13.5
3329.71	15	3423.29	13.5	3393.36	13	3076.31	13
3331.56	14.5	3424.88	13	3395.01	12.5	3077.15	12.5
3333.45	14	3426.52	12.5	3396.72	12	3078.18	12
3335.38	13.5	3428.18	12	3398.44	11.5	3078.53	11.829
3337.44	13	3429.03	11.752	3400.26	11	3079.21	11.5
3339.47	12.5	3429.89	11.5	3400.97	10.803	3080.24	11
3341.58	12	3431.66	11	3402.11	10.5	3081.43	10.5
3343.78	11.5	3433.48	10.5	3404.05	10	3082.65	10
3346.05	11	3435.35	10	3406.08	9.5	3083.91	9.5
3347.3	10.731	3437.26	9.5	3408.19	9	3085.37	9
3348.4	10.5	3439.2	9	3410.42	8.5	3086.84	8.5
3351.1	10	3441.21	8.5	3412.8	8	3088.59	8
3353.86	9.5	3443.32	8	3415.28	7.5	3090.39	7.5
3356.74	9	3445.51	7.5	3417.86	7	3092.55	7
3359.77	8.5	3447.46	7.068	3419.35	6.719	3094.96	6.5
3362.84	8	3447.78	7	3420.59	6.5	3095.26	6.444
3365.01	7.663	3450.17	6.5	3423.55	6	3097.8	6
3366.09	7.5	3452.74	6	3426.73	5.5	3101.18	5.5
3369.46	7	3455.41	5.5	3430.18	5	3105.11	5
3373.24	6.5	3458.24	5	3433.99	4.5	3109.45	4.5
3377.17	6	3461.33	4.5	3437.74	4.047	3111.99	4.238
3381.24	5.5	3464.7	4	3438.14	4	3114.46	4
3382.72	5.328	3465.9	3.831	3442.89	3.5	3120.1	3.5
3385.67	5	3468.33	3.5	3448.25	3	3127.01	3
3390.62	4.5	3472.4	3	3454.48	2.5	3128.72	2.896
3395.93	4	3477.04	2.5	3456.12	2.385	3135.51	2.5
3400.43	3.622	3482.5	2	3462.43	2	3145.45	2.003
3401.9	3.5	3484.33	1.847	3472.4	1.5	3145.53	2
3408.43	3	3489.21	1.5	3474.51	1.416	3158.71	1.5
3415.86	2.5	3498.38	1	3486.61	1	3162.19	1.39
3418.14	2.347	3502.77	0.808	3492.89	0.831	3175.79	1
3423.91	2	3512.57	0.5	3510.11	0.5	3178.92	0.928
3433.63	1.5	3521.2	0.327	3511.27	0.482	3195.65	0.607
3435.85	1.392	3539.64	0.137	3529.66	0.271	3202.93	0.5
3445.36	1	3558.07	0.064	3548.04	0.15	3212.38	0.394
3453.56	0.721	3576.51	0.032	3566.42	0.086	3229.11	0.242
3461.37	0.5	3594.95	0.015	3584.81	0.045	3245.84	0.154
3471.27	0.293	3613.38	0.005	3603.19	0.022	3262.57	0.107
3488.98	0.099	3631.82	0.002	3621.57	0.013	3279.3	0.064
3506.69	0.03	3650.25	0.001	3639.96	0.008	3296.03	0.034
3524.41	0.004	3668.69	0	3658.34	0.003	3312.77	0.016
3542.11	0	3687.12	0	3676.72	0	3329.5	0.009
3542.11	0	3687.12	0	3676.72	0	3346.23	0.001
						3346.23	0
RoiName	P_HighRisk	RoiName	P_HighRisk	RoiName	P_HighRisk
Roi volume fraction outside grid	0	Roi volume fraction outside grid	0	Roi volume fraction outside grid	0	RoiName	P_HighRisk
Dose unit	cGy	Dose unit	cGy	Dose unit	cGy	Roi volume fraction outside grid	0
0	100	0	100	0	100	Dose unit	cGy (RBE)
16.942	100	17.753	100	18.195	100	0	100
33.884	100	35.507	100	36.391	100	16.179	100
50.827	100	53.26	100	54.586	100	32.358	100
67.769	100	71.013	100	72.782	100	48.537	100
84.711	100	88.767	100	90.977	100	64.716	100
101.653	100	106.52	100	109.173	100	80.895	100
118.596	100	124.273	100	127.368	100	97.074	100
135.538	100	142.026	100	145.563	100	113.253	100
152.48	100	159.78	100	163.759	100	129.432	100
169.422	100	177.533	100	181.954	100	145.611	100
186.365	100	195.286	100	200.15	100	161.79	100
203.307	100	213.04	100	218.345	100	177.969	100
220.249	100	230.793	100	236.541	100	194.148	100
237.191	100	248.546	100	254.736	100	210.327	100
254.134	100	266.3	100	272.932	100	226.506	100
271.076	100	284.053	100	291.127	100	242.685	100
288.018	100	301.806	100	309.322	100	258.864	100
304.96	100	319.559	100	327.518	100	275.043	100
321.902	100	337.313	100	345.713	100	291.222	100
338.845	100	355.066	100	363.909	100	307.401	100
355.787	100	372.819	100	382.104	100	323.58	100
372.729	100	390.573	100	400.3	100	339.759	100
389.671	100	408.326	100	418.495	100	355.938	100
406.614	100	426.079	100	436.69	100	372.117	100
423.556	100	443.833	100	454.886	100	388.296	100
440.498	100	461.586	100	473.081	100	404.475	100
457.44	100	479.339	100	491.277	100	420.654	100
474.383	100	497.092	100	509.472	100	436.833	100
491.325	100	514.846	100	527.668	100	453.012	100
508.267	100	532.599	100	545.863	100	469.191	100
525.209	100	550.352	100	564.059	100	485.37	100
542.152	100	568.106	100	582.254	100	501.549	100
559.094	100	585.859	100	600.449	100	517.728	100
576.036	100	603.612	100	618.645	100	533.907	100
592.978	100	621.366	100	636.84	100	550.086	100
609.921	100	639.119	100	655.036	100	566.265	100
626.863	100	656.872	100	673.231	100	582.444	100
643.805	100	674.625	100	691.427	100	598.623	100
660.747	100	692.379	100	709.622	100	614.802	100
677.689	100	710.132	100	727.817	100	630.981	100
694.632	100	727.885	100	746.013	100	647.16	100
711.574	100	745.639	100	764.208	100	663.339	100
728.516	100	763.392	100	782.404	100	679.518	100
745.458	100	781.145	100	800.599	100	695.697	100
762.401	100	798.899	100	818.795	100	711.876	100
779.343	100	816.652	100	836.99	100	728.055	100
796.285	100	834.405	100	855.186	100	744.234	100
813.227	100	852.158	100	873.381	100	760.413	100
830.17	100	869.912	100	891.576	100	776.592	100
847.112	100	887.665	100	909.772	100	792.771	100
864.054	100	905.418	100	927.967	100	808.95	100
880.996	100	923.172	100	946.163	100	825.129	100
897.939	100	940.925	100	964.358	100	841.308	100
914.881	100	958.678	100	982.554	100	857.487	100
931.823	100	976.432	100	1000.75	100	873.666	100
948.765	100	994.185	100	1018.94	100	889.845	100
965.707	100	1011.94	100	1037.14	100	906.024	100
982.65	100	1029.69	100	1055.34	100	922.203	100
999.592	100	1047.44	100	1073.53	100	938.382	100
1016.53	100	1065.2	100	1091.73	100	954.561	100
1033.48	100	1082.95	100	1109.92	100	970.74	100
1050.42	100	1100.7	100	1128.12	100	986.919	100
1067.36	100	1118.46	100	1146.31	100	1003.1	100
1084.3	100	1136.21	100	1164.51	100	1016.49	100
1101.24	100	1153.96	100	1182.7	100	1019.28	100
1118.19	100	1171.72	100	1200.9	100	1035.46	100
1135.13	100	1189.47	100	1219.09	100	1051.63	100
1152.07	100	1207.22	100	1237.29	100	1067.81	100
1169.01	100	1224.98	100	1255.48	100	1083.99	99.996
1185.96	100	1242.73	100	1273.68	100	1100.17	99.994
1202.9	100	1260.48	100	1291.88	100	1116.35	99.994
1219.84	100	1278.24	100	1310.07	100	1132.53	99.991
1236.78	100	1295.99	100	1328.27	100	1148.71	99.986
1253.72	100	1313.74	100	1346.46	100	1164.89	99.986
1270.67	100	1331.5	100	1364.66	100	1181.07	99.986
1287.61	100	1349.25	100	1382.85	100	1197.25	99.986
1304.55	100	1367	100	1401.05	100	1213.42	99.986
1321.49	100	1384.76	100	1419.24	100	1229.6	99.986
1338.44	100	1402.51	100	1437.44	100	1245.78	99.985
1355.38	100	1420.26	100	1455.63	100	1261.96	99.985
1372.32	100	1438.02	100	1473.83	100	1278.14	99.982
1389.26	100	1455.77	100	1492.03	100	1294.32	99.979
1406.21	100	1473.52	100	1510.22	100	1310.5	99.979
1423.15	100	1491.28	100	1528.42	100	1326.68	99.976
1440.09	100	1509.03	100	1546.61	100	1342.86	99.972
1457.03	100	1526.78	100	1564.81	100	1359.04	99.972
1473.97	100	1544.54	100	1583	100	1375.21	99.972
1490.92	100	1562.29	100	1601.2	100	1391.39	99.971
1507.86	100	1580.04	100	1619.39	100	1407.57	99.971
1524.8	100	1597.8	100	1637.59	100	1423.75	99.971
1541.74	100	1615.55	100	1655.79	100	1439.93	99.971
1558.69	100	1633.3	100	1673.98	100	1456.11	99.971
1575.63	100	1651.06	100	1692.18	100	1472.29	99.971
1592.57	100	1668.81	100	1710.37	100	1488.47	99.971
1609.51	100	1686.56	100	1728.57	100	1504.65	99.971
1626.45	100	1704.32	100	1746.76	100	1520.83	99.96
1643.4	100	1722.07	100	1764.96	100	1537	99.948
1660.34	100	1739.82	100	1783.15	100	1553.18	99.948
1677.28	100	1757.58	100	1801.35	100	1569.36	99.948
1694.22	100	1775.33	100	1819.54	100	1585.54	99.948
1711.17	100	1793.08	100	1837.74	100	1601.72	99.946
1728.11	100	1810.84	100	1855.93	100	1617.9	99.912
1745.05	100	1828.59	100	1874.13	100	1634.08	99.911
1761.99	100	1846.34	100	1892.33	100	1650.26	99.91
1778.93	100	1864.1	100	1910.52	100	1666.44	99.897
1795.88	100	1881.85	100	1928.72	100	1682.62	99.884
1812.82	100	1899.6	100	1929.32	100	1698.79	99.884
1829.76	100	1917.36	100	1946.91	99.999	1714.97	99.884
1846.7	100	1935.11	100	1965.11	99.999	1731.15	99.882
1863.65	100	1952.86	100	1983.3	99.999	1747.33	99.868
1880.59	100	1970.62	100	2001.5	99.999	1763.51	99.863
1897.53	100	1988.37	100	2019.69	99.999	1779.69	99.86
1914.47	100	2006.12	100	2037.89	99.999	1795.87	99.86
1931.41	100	2023.88	100	2056.08	99.999	1812.05	99.86
1948.36	100	2041.63	100	2074.28	99.999	1828.23	99.86
1965.3	100	2059.38	100	2092.47	99.997	1844.4	99.822
1982.24	100	2077.14	100	2110.67	99.996	1860.58	99.821
1999.18	100	2094.89	100	2128.87	99.996	1876.76	99.817
2016.13	100	2112.64	100	2147.06	99.996	1892.94	99.817
2033.07	100	2130.4	100	2165.26	99.995	1909.12	99.817
2050.01	100	2148.15	100	2183.45	99.995	1925.3	99.795
2066.95	100	2165.9	100	2201.65	99.993	1941.48	99.793
2083.89	100	2183.66	100	2219.84	99.984	1957.66	99.793
2100.84	100	2201.41	100	2238.04	99.984	1973.84	99.793
2117.78	100	2219.16	100	2256.23	99.982	1990.02	99.792
2134.72	100	2236.92	100	2274.43	99.98	2006.19	99.775
2151.66	100	2254.67	100	2292.62	99.974	2022.37	99.774
2168.61	100	2272.42	100	2310.82	99.972	2038.55	99.766
2185.55	100	2290.18	100	2329.02	99.972	2054.73	99.76
2202.49	100	2307.93	100	2347.21	99.966	2070.91	99.76
2219.43	100	2325.68	100	2365.41	99.963	2087.09	99.76
2236.38	100	2343.44	100	2383.6	99.961	2103.27	99.76
2253.32	100	2361.19	100	2401.8	99.956	2119.45	99.76
2270.26	100	2378.94	100	2419.99	99.956	2135.63	99.728
2287.2	100	2396.7	100	2438.19	99.956	2151.81	99.714
2304.14	100	2414.45	100	2456.38	99.95	2167.99	99.713
2321.09	100	2432.2	100	2474.58	99.939	2184.16	99.713
2338.03	100	2449.96	100	2492.78	99.934	2200.34	99.71
2354.97	100	2467.71	100	2510.97	99.924	2216.52	99.696
2371.91	100	2485.46	100	2529.17	99.919	2232.7	99.687
2388.86	100	2503.22	100	2547.36	99.906	2248.88	99.679
2405.8	100	2520.97	100	2565.56	99.9	2265.06	99.666
2422.74	100	2538.72	100	2583.75	99.896	2281.24	99.651
2439.68	100	2556.47	100	2601.95	99.886	2297.42	99.615
2456.62	100	2574.23	100	2620.14	99.877	2313.6	99.615
2473.57	100	2591.98	100	2638.34	99.865	2329.78	99.584
2490.51	100	2609.74	100	2656.53	99.856	2345.95	99.569
2507.45	100	2627.49	100	2674.73	99.848	2362.13	99.569
2524.39	100	2645.24	100	2692.93	99.837	2378.31	99.569
2541.34	100	2662.99	100	2711.12	99.828	2394.49	99.569
2558.28	100	2680.75	100	2729.32	99.82	2410.67	99.56
2575.22	100	2698.5	100	2747.51	99.796	2426.85	99.535
2592.16	100	2716.26	100	2765.71	99.78	2443.03	99.531
2609.1	100	2734.01	100	2783.9	99.769	2455.54	99.5
2626.05	100	2751.76	100	2802.1	99.764	2459.21	99.492
2642.99	100	2769.51	100	2820.29	99.74	2475.39	99.492
2659.93	100	2787.27	100	2838.49	99.731	2491.57	99.484
2676.87	100	2805.02	100	2856.68	99.711	2507.74	99.452
2693.82	100	2822.78	100	2874.88	99.687	2523.92	99.443
2710.76	100	2840.53	100	2893.07	99.667	2540.1	99.437
2727.7	100	2858.28	100	2911.27	99.658	2556.28	99.437
2744.64	100	2876.03	100	2929.47	99.628	2572.46	99.437
2761.59	100	2893.79	100	2947.66	99.608	2588.64	99.437
2778.53	100	2911.54	100	2965.86	99.592	2604.82	99.423
2795.47	100	2929.3	100	2984.05	99.57	2621	99.414
2812.41	100	2947.05	100	3002.25	99.542	2637.18	99.376
2829.35	100	2964.8	100	3015.94	99.5	2653.36	99.376
2846.3	100	2982.55	100	3020.44	99.495	2669.53	99.357
2863.24	100	3000.31	100	3038.64	99.465	2685.71	99.333
2880.18	100	3018.06	100	3056.83	99.445	2701.89	99.326
2897.12	100	3035.81	100	3075.03	99.4	2718.07	99.304
2914.07	100	3053.57	100	3093.22	99.359	2734.25	99.289
2931.01	100	3071.32	100	3111.42	99.329	2750.43	99.264
2947.95	100	3089.07	100	3129.61	99.28	2766.61	99.256
2952.37	100	3106.83	100	3147.81	99.19	2782.79	99.248
2964.89	99.986	3124.58	100	3166.01	99.114	2798.97	99.185
2981.83	99.865	3134.91	100	3180.21	99	2815.14	99.159
2998.78	99.567	3142.33	100	3184.2	98.951	2831.32	99.143
3001.7	99.5	3160.09	99.995	3202.4	98.597	2847.5	99.136
3015.72	99.059	3177.84	99.867	3206.25	98.5	2863.68	99.134
3017.29	99	3195.59	99.652	3218.48	98	2879.86	99.102
3029.49	98.5	3204.39	99.5	3220.59	97.89	2896.04	99.092
3032.66	98.364	3213.35	99.345	3226.03	97.5	2912.22	99.032
3040.55	98	3225.42	99	3232.47	97	2926.79	99
3049.6	97.622	3231.1	98.733	3237.58	96.5	2928.4	98.982
3052.12	97.5	3236.32	98.5	3238.79	96.352	2944.58	98.944
3063.63	97	3243.78	98	3241.27	96	2960.76	98.885
3066.55	96.866	3248.85	97.615	3244.53	95.5	2976.93	98.825
3074.9	96.5	3250.26	97.5	3248.04	95	2993.11	98.629
3083.49	96.136	3256.46	97	3251	94.5	3000.7	98.5
3086.41	96	3261.1	96.5	3253.74	94	3009.29	98.234
3097.53	95.5	3265.07	96	3256.28	93.5	3013.42	98
3100.43	95.367	3266.61	95.846	3256.98	93.343	3018.13	97.5
3107.48	95	3269.19	95.5	3258.4	93	3020.5	97
3117.37	94.516	3272.73	95	3260.28	92.5	3022.15	96.5
3117.66	94.5	3275.68	94.5	3262.23	92	3023.58	96
3126	94	3278.95	94	3264.14	91.5	3024.87	95.5
3133.46	93.5	3281.67	93.5	3265.97	91	3025.47	95.251
3134.31	93.452	3284.05	93	3267.58	90.5	3026.07	95
3139.91	93	3284.36	92.93	3269.04	90	3027.24	94.5
3145.78	92.5	3286.18	92.5	3270.45	89.5	3028.09	94
3150.7	92	3288.3	92	3271.9	89	3028.95	93.5
3151.26	91.945	3290.66	91.5	3273.41	88.5	3029.7	93
3155.34	91.5	3292.84	91	3274.97	88	3030.34	92.5
3159.42	91	3294.96	90.5	3275.18	87.925	3030.98	92
3163.17	90.5	3297.07	90	3276.36	87.5	3031.62	91.5
3166.68	90	3299.02	89.5	3277.65	87	3032.17	91
3168.2	89.747	3300.89	89	3278.93	86.5	3032.71	90.5
3169.74	89.5	3302.11	88.651	3280.2	86	3033.25	90
3172.49	89	3302.51	88.5	3281.41	85.5	3033.79	89.5
3174.82	88.5	3304.15	88	3282.61	85	3034.21	89
3177.12	88	3305.68	87.5	3283.79	84.5	3034.61	88.5
3179.22	87.5	3307.46	87	3285	84	3035.02	88
3181.15	87	3309.09	86.5	3286.19	83.5	3035.42	87.5
3183.05	86.5	3310.52	86	3287.32	83	3035.83	87
3184.85	86	3312.07	85.5	3288.37	82.5	3036.2	86.5
3185.14	85.923	3313.53	85	3289.39	82	3036.51	86
3186.58	85.5	3314.89	84.5	3290.41	81.5	3036.83	85.5
3188.2	85	3316.26	84	3291.44	81	3037.15	85
3189.87	84.5	3317.48	83.5	3292.44	80.5	3037.47	84.5
3191.44	84	3318.89	83	3293.37	80.003	3037.79	84
3192.91	83.5	3319.87	82.687	3293.38	80	3038.11	83.5
3194.45	83	3320.36	82.5	3294.28	79.5	3038.41	83
3195.92	82.5	3321.72	82	3295.15	79	3038.69	82.5
3197.4	82	3323.01	81.5	3296.05	78.5	3038.97	82
3198.64	81.5	3324.23	81	3296.96	78	3039.26	81.5
3200	81	3325.57	80.5	3297.89	77.5	3039.54	81
3201.31	80.5	3326.89	80	3298.82	77	3039.82	80.5
3202.08	80.193	3328.17	79.5	3299.69	76.5	3040.1	80
3202.61	80	3329.4	79	3300.55	76	3040.38	79.5
3203.88	79.5	3330.53	78.5	3301.38	75.5	3040.65	79
3205.03	79	3331.55	78	3302.2	75	3040.91	78.5
3206.13	78.5	3332.72	77.5	3303	74.5	3041.18	78
3207.25	78	3333.67	77	3303.8	74	3041.44	77.5
3208.29	77.5	3334.76	76.5	3304.58	73.5	3041.65	77.092
3209.34	77	3335.85	76	3305.36	73	3041.7	77
3210.38	76.5	3336.86	75.5	3306.12	72.5	3041.96	76.5
3211.38	76	3337.62	75.177	3306.88	72	3042.22	76
3212.34	75.5	3337.98	75	3307.65	71.5	3042.48	75.5
3213.29	75	3338.97	74.5	3308.44	71	3042.74	75
3214.25	74.5	3340.07	74	3309.22	70.5	3042.97	74.5
3215.16	74	3341.14	73.5	3309.96	70	3043.19	74
3216.04	73.5	3342.11	73	3310.71	69.5	3043.41	73.5
3216.86	73	3343.04	72.5	3311.45	69	3043.64	73
3217.75	72.5	3343.93	72	3311.57	68.918	3043.86	72.5
3218.57	72	3344.83	71.5	3312.18	68.5	3044.09	72
3219.03	71.69	3345.81	71	3312.93	68	3044.31	71.5
3219.3	71.5	3346.63	70.5	3313.69	67.5	3044.54	71
3220.2	71	3347.52	70	3314.44	67	3044.76	70.5
3221.02	70.5	3348.31	69.5	3315.21	66.5	3044.98	70
3221.7	70	3349.28	69	3315.97	66	3045.19	69.5
3222.44	69.5	3350.27	68.5	3316.7	65.5	3045.39	69
3223.24	69	3351.18	68	3317.43	65	3045.6	68.5
3223.94	68.5	3351.99	67.5	3318.14	64.5	3045.8	68
3224.71	68	3353.01	67	3318.83	64	3046.01	67.5
3225.43	67.5	3353.9	66.5	3319.52	63.5	3046.21	67
3226.09	67	3354.8	66	3320.22	63	3046.41	66.5
3226.69	66.5	3355.37	65.684	3320.92	62.5	3046.62	66
3227.36	66	3355.72	65.5	3321.61	62	3046.82	65.5
3228.06	65.5	3356.67	65	3322.31	61.5	3047.03	65
3228.75	65	3357.66	64.5	3322.99	61	3047.23	64.5
3229.38	64.5	3358.6	64	3323.65	60.5	3047.43	64
3230.03	64	3359.53	63.5	3324.3	60	3047.62	63.5
3230.65	63.5	3360.33	63	3324.93	59.5	3047.82	63
3231.27	63	3361.11	62.5	3325.54	59	3048.01	62.5
3231.88	62.5	3361.97	62	3326.16	58.5	3048.21	62
3232.54	62	3362.8	61.5	3326.75	58	3048.41	61.5
3233.2	61.5	3363.67	61	3327.34	57.5	3048.6	61
3233.81	61	3364.38	60.5	3327.93	57	3048.8	60.5
3234.4	60.5	3365.1	60	3328.55	56.5	3048.99	60
3234.94	60	3365.95	59.5	3329.16	56	3049.19	59.5
3235.49	59.5	3366.76	59	3329.76	55.519	3049.38	59
3235.97	59.118	3367.51	58.5	3329.79	55.5	3049.57	58.5
3236.13	59	3368.31	58	3330.45	55	3049.75	58
3236.75	58.5	3369.06	57.5	3331.11	54.5	3049.93	57.5
3237.36	58	3369.84	57	3331.79	54	3050.12	57
3237.99	57.5	3370.57	56.5	3332.48	53.5	3050.3	56.5
3238.55	57	3371.36	56	3333.16	53	3050.48	56
3239.1	56.5	3372.1	55.5	3333.84	52.5	3050.67	55.5
3239.7	56	3372.93	55	3334.52	52	3050.85	55
3240.35	55.5	3373.13	54.885	3335.18	51.5	3051.03	54.5
3240.97	55	3373.76	54.5	3335.84	51	3051.22	54
3241.51	54.5	3374.47	54	3336.49	50.5	3051.4	53.5
3242.08	54	3375.2	53.5	3337.17	50	3051.58	53
3242.68	53.5	3375.89	53	3337.84	49.5	3051.78	52.5
3243.22	53	3376.67	52.5	3338.53	49	3051.97	52
3243.81	52.5	3377.37	52	3339.23	48.5	3052.16	51.5
3244.44	52	3378.07	51.5	3339.92	48	3052.36	51
3245.01	51.5	3378.91	51	3340.59	47.5	3052.55	50.5
3245.55	51	3379.68	50.5	3341.26	47	3052.74	50
3246.12	50.5	3380.61	50	3341.93	46.5	3052.94	49.5
3246.7	50	3381.39	49.5	3342.6	46	3053.13	49
3247.27	49.5	3382.12	49	3343.26	45.5	3053.32	48.5
3247.82	49	3382.86	48.5	3343.95	45	3053.52	48
3248.38	48.5	3383.64	48	3344.64	44.5	3053.71	47.5
3248.97	48	3384.39	47.5	3345.33	44	3053.91	47
3249.55	47.5	3385.02	47	3346.03	43.5	3054.13	46.5
3250.13	47	3385.79	46.5	3346.73	43	3054.34	46
3250.68	46.5	3386.52	46	3347.44	42.5	3054.55	45.5
3251.28	46	3387.3	45.5	3347.96	42.133	3054.76	45
3251.85	45.5	3388.04	45	3348.15	42	3054.98	44.5
3252.41	45	3388.76	44.5	3348.85	41.5	3055.19	44
3252.91	44.549	3389.58	44	3349.56	41	3055.4	43.5
3252.97	44.5	3390.41	43.5	3350.26	40.5	3055.61	43
3253.54	44	3390.88	43.213	3350.98	40	3055.83	42.5
3254.11	43.5	3391.23	43	3351.7	39.5	3056.04	42
3254.64	43	3392.05	42.5	3352.42	39	3056.26	41.5
3255.24	42.5	3392.92	42	3353.14	38.5	3056.47	41
3255.85	42	3393.82	41.5	3353.84	38	3056.69	40.5
3256.36	41.5	3394.7	41	3354.5	37.5	3056.9	40
3256.92	41	3395.52	40.5	3355.16	37	3057.12	39.5
3257.45	40.5	3396.28	40	3355.83	36.5	3057.34	39
3257.97	40	3397.07	39.5	3356.5	36	3057.55	38.5
3258.55	39.5	3397.87	39	3357.18	35.5	3057.77	38
3259.15	39	3398.72	38.5	3357.89	35	3057.83	37.855
3259.72	38.5	3399.6	38	3358.6	34.5	3057.98	37.5
3260.27	38	3400.37	37.5	3359.32	34	3058.2	37
3260.88	37.5	3401.04	37	3360.04	33.5	3058.42	36.5
3261.46	37	3401.82	36.5	3360.78	33	3058.65	36
3262.06	36.5	3402.57	36	3361.54	32.5	3058.87	35.5
3262.64	36	3403.32	35.5	3362.28	32	3059.09	35
3263.18	35.5	3404.15	35	3362.99	31.5	3059.32	34.5
3263.74	35	3404.84	34.5	3363.69	31	3059.54	34
3264.31	34.5	3405.69	34	3364.41	30.5	3059.77	33.5
3264.91	34	3406.48	33.5	3365.13	30	3059.99	33
3265.43	33.5	3407.5	33	3365.89	29.5	3060.22	32.5
3266	33	3408.44	32.5	3366.16	29.335	3060.44	32
3266.62	32.5	3408.63	32.378	3366.69	29	3060.68	31.5
3267.2	32	3409.28	32	3367.49	28.5	3060.92	31
3267.73	31.5	3410.11	31.5	3368.25	28	3061.16	30.5
3268.3	31	3410.83	31	3369.02	27.5	3061.4	30
3268.92	30.5	3411.71	30.5	3369.78	27	3061.64	29.5
3269.51	30	3412.52	30	3370.54	26.5	3061.88	29
3269.85	29.721	3413.31	29.5	3371.38	26	3062.12	28.5
3270.14	29.5	3414.14	29	3372.24	25.5	3062.36	28
3270.72	29	3414.9	28.5	3373.11	25	3062.6	27.5
3271.33	28.5	3415.72	28	3373.97	24.5	3062.85	27
3271.93	28	3416.57	27.5	3374.8	24	3063.11	26.5
3272.53	27.5	3417.49	27	3375.63	23.5	3063.37	26
3273.2	27	3418.27	26.5	3376.48	23	3063.63	25.5
3273.85	26.5	3419.1	26	3377.32	22.5	3063.89	25
3274.48	26	3419.94	25.5	3378.2	22	3064.14	24.5
3275.07	25.5	3420.79	25	3379.08	21.5	3064.4	24
3275.7	25	3421.69	24.5	3379.97	21	3064.66	23.5
3276.41	24.5	3422.63	24	3380.86	20.5	3064.92	23
3277.11	24	3423.6	23.5	3381.82	20	3065.23	22.5
3277.78	23.5	3424.5	23	3382.79	19.5	3065.54	22
3278.39	23	3425.34	22.5	3383.79	19	3065.85	21.5
3279.07	22.5	3426.21	22	3384.35	18.722	3066.16	21
3279.78	22	3426.39	21.907	3384.81	18.5	3066.46	20.5
3280.51	21.5	3427.19	21.5	3385.83	18	3066.77	20
3281.23	21	3428.12	21	3386.89	17.5	3067.08	19.5
3281.98	20.5	3428.99	20.5	3387.97	17	3067.44	19
3282.72	20	3429.86	20	3389.07	16.5	3067.81	18.5
3283.55	19.5	3430.86	19.5	3390.17	16	3068.18	18
3284.29	19	3431.84	19	3391.28	15.5	3068.55	17.5
3285.06	18.5	3432.86	18.5	3392.42	15	3068.92	17
3285.91	18	3433.99	18	3393.66	14.5	3069.3	16.5
3286.7	17.5	3435.03	17.5	3394.99	14	3069.73	16
3286.79	17.443	3436.1	17	3396.36	13.5	3070.17	15.5
3287.52	17	3437.18	16.5	3397.78	13	3070.61	15
3288.33	16.5	3438.32	16	3399.17	12.5	3071.05	14.5
3289.14	16	3439.39	15.5	3400.55	12	3071.49	14
3290.07	15.5	3440.48	15	3402.04	11.5	3072	13.5
3290.99	15	3441.59	14.5	3402.55	11.344	3072.52	13
3291.87	14.5	3442.57	14	3403.66	11	3073.04	12.5
3292.82	14	3443.88	13.5	3405.25	10.5	3073.56	12
3293.83	13.5	3444.14	13.398	3406.84	10	3074.01	11.606
3294.82	13	3445.04	13	3408.63	9.5	3074.14	11.5
3295.85	12.5	3446.1	12.5	3410.57	9	3074.76	11
3296.94	12	3447.44	12	3412.53	8.5	3075.37	10.5
3298.07	11.5	3448.64	11.5	3414.59	8	3075.99	10
3299.24	11	3450	11	3416.58	7.5	3076.68	9.5
3300.54	10.5	3451.55	10.5	3418.66	7	3077.38	9
3301.93	10	3453.04	10	3420.74	6.583	3078.07	8.5
3303.1	9.5	3454.63	9.5	3421.16	6.5	3078.85	8
3303.74	9.27	3455.88	9	3423.5	6	3079.65	7.5
3304.44	9	3457.22	8.5	3425.93	5.5	3080.45	7
3305.78	8.5	3458.86	8	3428.65	5	3081.43	6.5
3307.03	8	3460.66	7.5	3431.98	4.5	3082.42	6
3308.56	7.5	3461.89	7.162	3435.43	4	3083.56	5.5
3310.04	7	3462.46	7	3438.94	3.611	3084.76	5
3311.46	6.5	3464.41	6.5	3439.91	3.5	3086.18	4.5
3312.99	6	3466.45	6	3444.35	3	3087.79	4
3314.64	5.5	3468.47	5.5	3449.66	2.5	3089.78	3.5
3316.3	5	3470.79	5	3456.04	2	3090.19	3.407
3318.16	4.5	3473.3	4.5	3457.13	1.924	3092.07	3
3320.36	4	3475.85	4	3465.76	1.5	3095.2	2.5
3320.68	3.938	3478.32	3.5	3475.33	1.124	3100.17	2
3322.71	3.5	3479.65	3.234	3480.58	1	3106.37	1.503
3325.18	3	3481.22	3	3493.52	0.654	3106.41	1.5
3328.03	2.5	3484.68	2.5	3502.99	0.5	3119.69	1
3331.8	2	3488.19	2	3511.72	0.406	3122.55	0.919
3336.99	1.5	3493	1.5	3529.91	0.26	3138.72	0.599
3337.62	1.449	3497.4	1.198	3548.11	0.152	3147.14	0.5
3344.35	1	3499.82	1	3566.31	0.078	3154.9	0.388
3354.56	0.59	3511.24	0.5	3584.5	0.038	3171.08	0.267
3357.18	0.5	3515.15	0.376	3602.7	0.014	3187.26	0.123
3371.51	0.109	3532.91	0.072	3620.89	0.003	3203.44	0.051
3388.45	0	3550.66	0.002	3639.09	0.001	3219.62	0.018
3388.45	0	3550.66	0	3639.09	0	3235.8	0.008
						3235.8	0
RoiName	BrainStem	RoiName	BrainStem	RoiName	BrainStem
Roi volume fraction outside grid	0	Roi volume fraction outside grid	0	Roi volume fraction outside grid	0	RoiName	BrainStem
Dose unit	cGy	Dose unit	cGy	Dose unit	cGy	Roi volume fraction outside grid	0
0	100	0	100	0	100	Dose unit	cGy (RBE)
15.588	100	17.883	100	11.851	100	0	100
31.176	100	35.765	100	23.701	100	10.14	100
46.764	100	53.648	100	35.552	100	20.281	100
62.352	100	71.53	100	47.402	100	23.527	100
77.94	100	89.413	100	59.253	100	25.301	99.5
93.528	100	107.295	100	71.103	100	27.647	99
109.115	100	125.178	100	82.954	100	28.211	98.5
124.703	100	143.06	100	94.805	100	29.224	98
140.291	100	160.943	100	106.655	100	30.421	97.523
155.879	100	178.825	100	118.506	100	30.484	97.5
171.467	100	196.708	100	130.356	100	32.026	97
187.055	100	214.59	100	142.207	100	33.819	96.5
202.643	100	232.473	100	154.057	100	34.604	96
218.231	100	250.356	100	165.908	100	35.772	95.5
233.819	100	268.238	100	177.759	100	36.368	95
249.407	100	286.121	100	189.609	100	38.022	94.5
264.995	100	304.003	100	201.46	100	39.02	94
280.583	100	321.886	100	213.31	100	40.233	93.5
296.171	100	339.768	100	225.161	100	40.561	93.409
311.759	100	357.651	100	237.011	100	41.654	93
327.346	100	375.533	100	248.862	100	42.922	92.5
342.934	100	393.416	100	260.713	100	44.458	92
358.522	100	411.298	100	272.563	100	45.562	91.5
374.11	100	429.181	100	284.414	100	46.251	91
389.698	100	447.064	100	296.264	100	47.459	90.5
405.286	100	464.946	100	308.115	100	48.705	90
420.874	100	482.829	100	319.965	100	49.5	89.5
436.462	100	500.711	100	331.816	100	50.328	89
452.05	100	518.594	100	343.667	100	50.702	88.87
467.638	100	536.476	100	355.517	100	51.633	88.5
483.226	100	554.359	100	367.368	100	52.588	88
498.814	100	572.241	100	379.218	100	53.038	87.5
514.402	100	590.124	100	391.069	100	54.321	87
529.989	100	608.006	100	402.919	100	55.402	86.5
545.577	100	625.889	100	414.77	100	57.19	86
561.165	100	643.771	100	426.621	100	57.866	85.5
576.753	100	661.654	100	438.471	100	58.653	85
592.341	100	679.537	100	450.322	100	59.488	84.5
607.929	100	697.419	100	462.172	100	60.042	84
623.517	100	715.302	100	474.023	100	60.842	83.715
639.105	100	733.184	100	485.873	100	61.276	83.5
654.693	100	751.067	100	497.724	100	62.088	83
670.281	100	768.949	100	509.575	100	63.084	82.5
685.869	100	786.832	100	521.425	100	63.808	82
701.457	100	804.714	100	533.276	100	64.297	81.5
717.045	100	822.597	100	545.126	100	65.268	81
732.633	100	840.479	100	556.977	100	67.654	80.5
748.22	100	858.362	100	568.827	100	68.27	80
763.808	100	876.245	100	580.678	100	69.316	79.5
779.396	100	894.127	100	592.529	100	70.068	79
794.984	100	912.01	100	604.379	100	70.635	78.5
810.572	100	929.892	100	616.23	100	70.982	78.342
826.16	100	947.775	100	628.08	100	71.243	78
841.748	100	965.657	100	639.931	100	72.623	77.5
857.336	100	983.54	100	651.781	100	73.996	77
872.924	100	1001.42	100	663.632	100	76.145	76.5
888.512	100	1017.53	100	675.483	100	77.282	76
904.1	100	1019.3	100	687.333	100	77.887	75.5
919.688	100	1037.19	99.999	699.184	100	78.65	75
935.276	100	1055.07	99.998	711.034	100	79.742	74.5
950.863	100	1072.95	99.997	712.956	100	80.114	74
966.451	100	1090.84	99.996	722.885	99.999	80.959	73.5
982.039	100	1108.72	99.995	734.735	99.991	81.123	73.425
997.627	100	1126.6	99.992	746.586	99.937	82.308	73
1013.22	100	1144.48	99.985	757.759	99.5	82.997	72.5
1028.8	100	1162.37	99.98	758.437	99.434	83.515	72
1044.39	100	1180.25	99.969	762.877	99	84.641	71.5
1059.98	100	1198.13	99.955	766.506	98.5	85.245	71
1075.57	100	1216.01	99.944	770.287	98.126	86.193	70.5
1091.15	100	1233.89	99.935	771.585	98	86.662	70
1106.74	100	1251.78	99.931	775.322	97.5	89.646	69.5
1122.33	100	1269.66	99.926	777.711	97	90.033	69
1137.92	100	1287.54	99.924	779.512	96.5	91.14	68.5
1153.51	100	1305.43	99.923	781.418	96	91.263	68.459
1169.09	100	1323.31	99.921	782.138	95.89	92.183	68
1184.68	100	1341.19	99.908	783.413	95.5	93.219	67.5
1200.27	100	1359.07	99.906	784.722	95	95.296	67
1215.86	100	1376.96	99.888	786.726	94.5	96.338	66.5
1231.45	100	1394.84	99.877	788.306	94	96.914	66
1247.03	100	1412.72	99.862	790.283	93.5	98.263	65.5
1262.62	100	1430.6	99.82	791.893	93	100.019	65
1278.21	100	1448.49	99.811	793.544	92.5	100.56	64.5
1293.8	100	1466.37	99.778	793.988	92.461	101.403	64.017
1309.39	100	1484.25	99.76	796.195	92	101.472	64
1324.97	100	1502.13	99.73	797.667	91.5	102.724	63.5
1340.56	100	1520.02	99.713	799.394	91	103.798	63
1356.15	100	1537.9	99.688	800.977	90.5	105.403	62.5
1371.74	100	1555.78	99.657	802.149	90	106.768	62
1387.33	100	1573.66	99.637	804.351	89.5	107.864	61.5
1402.91	100	1591.55	99.604	805.216	89	108.957	61
1418.5	100	1609.43	99.58	805.839	88.725	109.753	60.5
1434.09	100	1627.31	99.549	806.261	88.5	110.624	60
1449.68	100	1645.19	99.522	807.449	88	111.297	59.5
1465.27	100	1661.96	99.5	809.103	87.5	111.543	59.275
1480.85	100	1663.08	99.497	810.588	87	112.409	59
1496.44	100	1680.96	99.458	812.581	86.5	115.949	58.5
1512.03	100	1698.84	99.395	814.267	86	117.161	58
1527.62	100	1716.72	99.36	815.971	85.5	118.683	57.5
1543.2	100	1734.61	99.323	817.522	85	120.034	57
1558.79	100	1752.49	99.308	817.69	84.947	121.111	56.5
1574.38	100	1770.37	99.242	818.928	84.5	121.684	56.19
1589.97	100	1788.25	99.133	820.265	84	122.088	56
1605.56	100	1806.14	99.024	821.306	83.5	123.012	55.5
1621.14	100	1824.02	99.001	822.492	83	124.525	55
1636.73	100	1825.29	99	823.473	82.5	125.235	54.5
1652.32	100	1841.9	98.942	824.405	82	126.346	54
1667.91	100	1859.78	98.845	826.183	81.5	126.955	53.5
1683.5	100	1877.67	98.777	828.18	81	128.102	53
1699.08	100	1895.55	98.754	829.207	80.5	128.771	52.5
1714.67	100	1913.43	98.694	829.54	80.241	129.614	52
1730.26	100	1931.31	98.602	829.936	80	130.218	51.5
1745.85	100	1948.69	98.5	830.811	79.5	131.138	51
1761.44	100	1949.2	98.499	831.711	79	131.824	50.712
1777.02	100	1967.08	98.432	832.947	78.5	132.336	50.5
1792.61	100	1984.96	98.407	834.048	78	133.18	50
1808.2	100	2002.85	98.277	834.91	77.5	134.319	49.5
1823.79	100	2020.73	98.14	836.333	77	135.093	49
1839.38	100	2038.61	98.048	837.221	76.5	136.64	48.5
1854.96	100	2046.08	98	838.222	76	137.708	48
1870.55	100	2056.49	97.857	839.602	75.5	139.681	47.5
1886.14	100	2074.38	97.803	840.46	75	140.613	47
1901.73	100	2092.26	97.666	841.316	74.5	141.602	46.5
1917.32	100	2110.14	97.54	841.391	74.493	141.964	46.396
1932.9	100	2114.77	97.5	842.173	74	142.907	46
1948.49	100	2128.02	97.372	843.337	73.5	143.887	45.5
1964.08	100	2145.91	97.313	844.588	73	144.957	45
1979.67	100	2163.79	97.238	845.391	72.5	146.648	44.5
1995.26	100	2181.67	97.084	846.575	72	147.307	44
2010.84	100	2193.84	97	847.683	71.5	148.619	43.5
2026.43	100	2199.55	96.984	848.61	71	149.645	43
2042.02	100	2217.43	96.87	849.768	70.5	152.105	42.602
2057.61	100	2235.32	96.814	850.418	70	152.846	42.5
2073.19	100	2253.2	96.681	851.213	69.5	153.942	42
2088.78	100	2271.08	96.598	852.594	69	155.22	41.5
2104.37	100	2280.42	96.5	853.241	68.612	156.659	41
2119.96	100	2288.97	96.436	853.463	68.5	157.494	40.5
2135.55	100	2306.85	96.287	854.319	68	158.474	40
2151.13	100	2322.63	96	855.085	67.5	159.083	39.5
2166.72	100	2324.73	95.966	856.319	67	160.372	39
2182.31	100	2342.61	95.756	857.312	66.5	161.18	38.5
2197.9	100	2360.06	95.5	858.815	66	162.245	38.227
2213.49	100	2360.49	95.49	859.979	65.5	162.792	38
2229.07	100	2378.38	95.314	861.207	65	164.142	37.5
2244.66	100	2396.26	95.143	862.486	64.5	165.158	37
2260.25	100	2414.14	95.012	863.575	64	167.483	36.5
2275.84	100	2414.74	95	864.432	63.5	169.053	36
2291.43	100	2432.03	94.891	865.092	63.266	170.59	35.5
2307.01	100	2449.91	94.671	865.612	63	171.484	35
2322.6	100	2466.14	94.5	867.028	62.5	172.385	34.825
2338.19	100	2467.79	94.479	868.573	62	172.876	34.5
2353.78	100	2485.67	94.102	869.515	61.5	174.561	34
2369.36	100	2492.05	94	870.227	61	175.855	33.5
2384.95	100	2503.56	93.788	870.961	60.5	177.499	33
2400.54	100	2521.44	93.521	871.89	60	179.348	32.5
2416.13	100	2524.83	93.5	872.576	59.5	181.414	32
2431.72	100	2539.32	93.294	873.353	59	182.526	31.862
2447.3	100	2553.89	93	874.216	58.5	183.492	31.5
2462.89	100	2557.2	92.929	874.778	58	184.399	31
2478.48	100	2575.09	92.521	875.489	57.5	185.923	30.5
2494.07	100	2576.14	92.5	876.845	57	187.305	30
2509.66	100	2592.97	92.053	876.942	56.983	189.522	29.5
2525.24	100	2596.87	92	877.941	56.5	192.31	29
2540.83	100	2610.85	91.721	878.405	56	192.666	28.905
2556.42	100	2620.99	91.5	879.703	55.5	194.245	28.5
2572.01	100	2628.73	91.334	880.35	55	196.271	28
2587.6	100	2638.53	91	881.004	54.5	199.259	27.5
2603.18	100	2646.62	90.856	881.732	54	202.285	27
2614.2	100	2663.74	90.5	882.576	53.5	202.806	26.707
2618.77	99.874	2664.5	90.493	883.322	53	203.382	26.5
2634.36	99.868	2682.38	90.005	883.953	52.5	204.894	26
2649.95	99.866	2682.57	90	884.896	52	206.829	25.5
2665.53	99.864	2698.21	89.5	886.08	51.5	208.449	25
2681.12	99.863	2700.26	89.463	886.8	51	210.087	24.5
2696.71	99.861	2712.68	89	887.898	50.5	212.133	24
2712.3	99.859	2718.15	88.857	888.588	50	212.947	23.752
2727.89	99.857	2727.08	88.5	888.793	49.821	216.019	23.5
2743.47	99.856	2736.03	88.037	889.367	49.5	218.812	23
2753.13	99.5	2736.51	88	889.998	49	220.066	22.5
2758.28	99	2744.73	87.5	890.603	48.5	221.589	22
2759.06	98.96	2752.71	87	890.97	48	223.087	21.56
2774.65	98.945	2753.91	86.918	891.86	47.5	224.647	21.5
2790.24	98.94	2761.64	86.5	892.98	47	227.539	21
2805.83	98.934	2770.95	86	893.857	46.5	230.978	20.5
2812.94	98.5	2771.79	85.96	894.927	46	233.227	20.14
2820.92	98	2779.17	85.5	895.56	45.5	234.649	20
2821.41	97.983	2784.26	85	896.629	45	239.147	19.5
2837	97.847	2789.68	84.689	897.251	44.5	241.278	19
2847.08	97.5	2793.04	84.5	898.058	44	243.368	18.78
2852.59	97.052	2799.2	84	898.826	43.5	245.395	18.5
2853.31	97	2806.41	83.5	899.643	43	251.245	18
2868.18	96.681	2807.56	83.402	900.456	42.5	253.508	17.738
2872.42	96.5	2815.49	83	900.644	42.399	254.678	17.5
2877.3	96	2821.82	82.5	901.405	42	258.348	17
2883.77	95.513	2825.44	82.167	902.609	41.5	261.224	16.5
2889.22	95.5	2829.45	82	903.288	41	263.648	16.153
2891.87	95	2839.06	81.5	904.275	40.5	265.019	16
2895.84	94.5	2843.32	81.314	905.174	40	270.742	15.5
2899.35	94.196	2847.41	81	905.87	39.5	273.788	15.163
2907.14	94	2857.16	80.5	906.773	39	276.196	15
2908.84	93.5	2861.21	80.268	908.22	38.5	281.222	14.5
2912.07	93	2866.81	80	909.175	38	283.929	14.045
2914.94	92.76	2879.09	79.52	910.238	37.5	283.983	14
2922.14	92.5	2879.64	79.5	911.217	37	286.124	13.5
2925.57	92	2889.89	79	912.142	36.5	292.771	13
2927.98	91.5	2896.97	78.573	912.494	36.359	294.069	12.941
2930.53	91.328	2898.62	78.5	913.147	36	297.63	12.5
2938.38	91	2914.85	78.022	914.149	35.5	303.577	12
2940.63	90.5	2916.62	78	914.772	35	304.209	11.831
2943.72	90	2925.17	77.5	915.519	34.5	308.378	11.5
2946.12	89.758	2932.74	77.201	916.4	34	314.35	11.289
2949.84	89.5	2940	77	917.294	33.5	317.774	11
2952.53	89	2950.62	76.563	918.561	33	321.071	10.5
2954.55	88.5	2951.67	76.5	919.964	32.5	324.49	10.187
2957.46	88	2959.91	76	921.045	32	327.818	10
2961.71	87.551	2967.47	75.5	922.296	31.5	334.63	9.547
2962.09	87.5	2968.5	75.456	923.24	31	334.818	9.5
2963.86	87	2978.89	75	924.345	30.504	341.097	9
2967.15	86.5	2986.38	74.626	924.359	30.5	344.771	8.874
2970.68	86	2990.54	74.5	925.362	30	350.511	8.5
2972.91	85.5	3004.27	74.033	926.464	29.5	354.911	8.335
2975.48	85	3004.9	74	927.177	29	365.051	8.096
2977.29	84.831	3015.79	73.5	927.896	28.5	367.005	8
2979.67	84.5	3022.15	73.317	928.744	28	375.192	7.732
2981.79	84	3029.43	73	929.995	27.5	385.332	7.522
2983.02	83.5	3040.03	72.691	931.035	27	385.724	7.5
2986.22	83	3045.04	72.5	932.711	26.5	395.149	7
2988.96	82.5	3057.91	72.019	933.757	26	395.472	6.985
2990.22	82	3058.59	72	934.908	25.5	405.613	6.555
2992.06	81.5	3070.3	71.5	936.195	25.222	407.818	6.5
2992.88	81.452	3075.8	71.257	937.001	25	415.753	6.302
2995.34	81	3080.88	71	938.436	24.5	422.776	6
2996.97	80.5	3091.89	70.5	939.651	24	425.893	5.957
2999.54	80	3093.68	70.395	940.892	23.5	433.167	5.5
3001.69	79.5	3104.16	70	942.112	23	436.034	5.362
3003.05	79	3111.56	69.738	942.976	22.5	442.476	5
3005.43	78.5	3115.75	69.5	943.774	22	446.174	4.788
3007.93	78	3125.19	69	944.993	21.5	453.161	4.5
3008.47	77.841	3129.45	68.792	946.303	21	456.314	4.431
3009.44	77.5	3135.96	68.5	948.046	20.527	466.454	4.244
3010.94	77	3146.03	68	948.098	20.5	476.135	4
3012.93	76.5	3147.33	67.917	950.274	20	476.595	3.993
3015.16	76	3154.81	67.5	951.556	19.5	486.735	3.842
3016.36	75.5	3163.65	67	953.19	19	496.875	3.606
3018.09	75	3165.21	66.938	955.267	18.5	507.016	3.547
3019.25	74.5	3171.76	66.5	958.332	18	510.772	3.5
3020.72	74	3175.5	66	959.896	17.672	517.156	3.389
3021.91	73.5	3179.63	65.5	960.459	17.5	527.296	3.256
3023.55	73	3183.09	65.311	962.488	17	537.437	3.107
3024.06	72.683	3188.8	65	966.616	16.5	541.212	3
3024.37	72.5	3193.78	64.5	970.262	16	547.577	2.83
3025.88	72	3196.84	64	971.747	15.744	557.717	2.589
3026.56	71.5	3200.97	63.526	974.615	15.5	562.748	2.5
3027.47	71	3201.26	63.5	977.541	15	567.858	2.408
3029.03	70.5	3204.44	63	981.758	14.5	577.998	2.232
3030.52	70	3206.98	62.5	983.598	14.27	588.138	2.078
3031.47	69.5	3209.47	62	985.658	14	595.078	2
3032.26	69	3211.14	61.5	990.521	13.5	598.279	1.945
3033.15	68.5	3214.17	61	993.844	13	608.419	1.844
3034.68	68	3216	60.5	995.448	12.886	618.559	1.709
3035.5	67.5	3218.22	60	997.333	12.5	628.699	1.587
3036.17	67	3218.86	59.78	1002.82	12	636.666	1.5
3036.87	66.5	3220.49	59.5	1007.3	11.596	638.84	1.449
3037.77	66	3222.22	59	1008.42	11.5	648.98	1.376
3038.8	65.5	3224.09	58.5	1015.55	11	659.12	1.37
3039.65	65.116	3226.11	58	1019.15	10.729	669.261	1.277
3039.8	65	3227.71	57.5	1023	10.5	679.401	1.19
3040.74	64.5	3230.07	57	1031	10.035	689.541	1.184
3041.4	64	3232.14	56.5	1031.28	10	699.682	1.172
3042.06	63.5	3233.5	56	1039.25	9.5	709.822	1.136
3042.77	63	3235.2	55.5	1042.85	9.234	719.962	1.097
3043.71	62.5	3236.74	55.027	1045.95	9	725.93	1
3044.18	62	3236.82	55	1052.85	8.5	730.103	0.933
3044.7	61.5	3238.59	54.5	1054.7	8.435	740.243	0.885
3045.2	61	3240.27	54	1061	8	750.383	0.865
3045.73	60.5	3242.21	53.5	1066.55	7.67	760.524	0.85
3046.15	60	3244.4	53	1068.65	7.5	770.664	0.839
3046.55	59.5	3246.18	52.5	1078.4	7.078	780.804	0.804
3046.97	59	3248.21	52	1081	7	790.945	0.798
3047.41	58.5	3249.42	51.5	1090.25	6.651	801.085	0.792
3047.77	58	3251.12	51	1093.09	6.5	811.225	0.786
3048.23	57.5	3252.82	50.5	1102.1	6.367	821.365	0.764
3048.77	57	3254.28	50	1112.15	6	831.506	0.693
3049.2	56.5	3254.62	49.746	1113.95	5.914	841.646	0.671
3049.77	56	3255.64	49.5	1125.8	5.59	851.786	0.656
3050.37	55.5	3256.88	49	1129.63	5.5	861.927	0.593
3050.81	55	3258.01	48.5	1137.65	5.182	872.067	0.579
3051.01	54.5	3259.63	48	1142.08	5	882.207	0.567
3051.18	54	3261.36	47.5	1149.51	4.699	892.348	0.549
3051.38	53.5	3263.11	47	1153.83	4.5	902.488	0.532
3051.79	53	3264.56	46.5	1161.36	4.252	912.628	0.502
3052.05	52.5	3265.61	46	1171	4	913.267	0.5
3052.39	52	3267.73	45.5	1173.21	3.851	922.769	0.45
3052.66	51.5	3268.81	45	1185.06	3.656	932.909	0.44
3053.07	51	3269.96	44.5	1194.65	3.5	943.049	0.417
3053.39	50.5	3271.24	44	1196.91	3.441	953.19	0.387
3053.66	50	3272.51	43.703	1208.76	3.209	963.33	0.353
3053.77	49.5	3272.95	43.5	1218.79	3	973.47	0.348
3053.97	49	3274.22	43	1220.61	2.974	983.61	0.343
3054.23	48.5	3275.93	42.5	1232.46	2.811	993.751	0.332
3054.55	48	3277.7	42	1244.31	2.698	1003.89	0.307
3054.84	47.5	3279.34	41.5	1256.16	2.628	1014.03	0.249
3055.1	47	3280.79	41	1268.01	2.563	1024.17	0.24
3055.23	46.708	3281.83	40.5	1279.86	2.512	1034.31	0.239
3055.39	46.5	3282.89	40	1280.95	2.5	1044.45	0.237
3055.74	46	3284.25	39.5	1291.71	2.409	1054.59	0.233
3055.98	45.5	3285.03	39	1303.56	2.311	1064.73	0.228
3056.42	45	3286.12	38.5	1315.41	2.216	1074.87	0.224
3056.78	44.5	3288.1	38	1327.26	2.18	1085.01	0.21
3057.07	44	3289.39	37.5	1333.89	2	1095.15	0.208
3057.36	43.5	3290.39	37.212	1339.12	1.962	1105.29	0.155
3057.75	43	3290.9	37	1350.96	1.883	1115.43	0.134
3058.06	42.5	3292.06	36.5	1362.82	1.798	1125.58	0.118
3058.38	42	3293.55	36	1374.67	1.745	1135.71	0.098
3058.59	41.5	3295.05	35.5	1386.52	1.683	1145.86	0.095
3058.95	41	3296.13	35	1398.37	1.566	1156	0.093
3059.41	40.5	3297.92	34.5	1410.22	1.528	1166.14	0.09
3059.78	40	3299.09	34	1411.95	1.5	1176.28	0.087
3060.04	39.5	3300.45	33.5	1422.07	1.453	1186.42	0.082
3060.39	39	3301.38	33	1433.92	1.41	1196.56	0.078
3060.69	38.5	3302.78	32.5	1445.77	1.297	1206.7	0.077
3061.01	38	3304.25	32	1457.62	1.258	1216.84	0.076
3061.46	37.5	3305.8	31.5	1469.47	1.243	1226.98	0.075
3062.01	37	3307.18	31	1481.32	1.206	1237.12	0.074
3062.53	36.5	3308.27	30.622	1493.17	1.156	1247.26	0.066
3062.95	36	3308.61	30.5	1505.02	1.081	1257.4	0.065
3063.36	35.5	3309.51	30	1516.87	1.062	1267.54	0.064
3063.76	35	3311.09	29.5	1528.72	1.039	1277.68	0.064
3063.99	34.5	3311.88	29	1540.57	1.014	1287.82	0.063
3064.51	34	3313.12	28.5	1544.85	1	1297.96	0.062
3064.89	33.5	3314.19	28	1552.42	0.941	1308.1	0.062
3065.32	33	3315.98	27.5	1564.28	0.923	1318.24	0.061
3065.72	32.5	3317.53	27	1576.13	0.889	1328.38	0.06
3066.17	32	3318.74	26.5	1587.98	0.865	1338.52	0.06
3066.7	31.5	3320.54	26	1599.83	0.838	1348.66	0.059
3067.35	31	3321.92	25.5	1611.68	0.82	1358.8	0.058
3068.05	30.5	3324.28	25	1623.53	0.781	1368.94	0.058
3068.45	30	3325.64	24.5	1635.38	0.742	1379.08	0.05
3068.96	29.5	3326.15	24.446	1647.23	0.712	1389.22	0.049
3069.67	29	3328.75	24	1659.08	0.665	1399.36	0.048
3070.26	28.5	3331.44	23.5	1670.93	0.655	1409.5	0.047
3070.79	28	3333.44	23	1682.78	0.627	1419.64	0.046
3070.82	27.925	3334.76	22.5	1694.63	0.602	1429.78	0.045
3071.11	27.5	3336.36	22	1706.48	0.586	1439.92	0.043
3071.82	27	3337.68	21.5	1718.33	0.562	1450.07	0.042
3072.46	26.5	3339.44	21	1730.18	0.558	1460.2	0.041
3073.43	26	3342.38	20.5	1742.03	0.556	1470.35	0.04
3073.94	25.5	3343.79	20	1753.88	0.52	1480.49	0.039
3074.85	25	3344.03	19.881	1765.73	0.514	1490.63	0.038
3075.54	24.5	3346.29	19.5	1777.59	0.511	1500.77	0.037
3076.13	24	3348.13	19	1782.23	0.5	1510.91	0.036
3076.76	23.5	3351.07	18.5	1789.44	0.474	1521.05	0.034
3077.39	23	3352.9	18	1801.29	0.426	1531.19	0.033
3078.39	22.5	3354.59	17.5	1813.14	0.414	1541.33	0.015
3079.38	22	3356.25	17	1824.99	0.404	1551.47	0.013
3080.05	21.5	3358.88	16.5	1836.84	0.384	1561.61	0.012
3080.78	21	3361.69	16	1848.69	0.335	1571.75	0.011
3081.63	20.5	3361.92	15.983	1860.54	0.308	1581.89	0.009
3082.25	20	3363.35	15.5	1872.39	0.282	1592.03	0.008
3082.86	19.5	3366.04	15	1884.24	0.238	1602.17	0.007
3083.78	19	3368.57	14.5	1896.09	0.223	1612.31	0.006
3084.63	18.5	3371.27	14	1907.94	0.208	1622.45	0.005
3085.85	18	3373.75	13.5	1919.79	0.193	1632.59	0.004
3086.41	17.702	3375.99	13	1931.64	0.162	1642.73	0.004
3086.68	17.5	3378.3	12.5	1943.49	0.154	1652.87	0.004
3087.46	17	3379.8	12.191	1955.34	0.129	1663.01	0.004
3088.14	16.5	3381.3	12	1967.19	0.127	1673.15	0.004
3088.69	16	3383.64	11.5	1979.05	0.125	1683.29	0.004
3089.24	15.5	3387.53	11	1990.9	0.1	1693.43	0.004
3090.05	15	3391.37	10.5	2002.75	0.08	1703.57	0.004
3091.07	14.5	3394.84	10	2014.6	0.079	1713.71	0.004
3092.15	14	3397.1	9.5	2026.45	0.079	1723.85	0.004
3092.99	13.5	3397.68	9.446	2038.3	0.075	1733.99	0.004
3093.62	13	3401.11	9	2050.15	0.056	1744.13	0.003
3094.32	12.5	3404.83	8.5	2062	0.048	1754.27	0.003
3094.85	12	3407.81	8	2073.85	0.03	1764.41	0.003
3095.61	11.5	3411.31	7.5	2085.7	0.028	1774.56	0.003
3096.31	11	3415.33	7	2097.55	0.026	1784.69	0.003
3097.47	10.5	3415.57	6.992	2109.4	0.025	1794.84	0.003
3098.1	10	3421.07	6.5	2121.25	0.022	1804.98	0.003
3098.45	9.5	3426.27	6	2133.1	0.019	1815.12	0.003
3099.15	9	3432.16	5.5	2144.95	0.016	1825.26	0.003
3099.62	8.5	3433.45	5.397	2156.8	0.015	1835.4	0.003
3100.48	8	3436.99	5	2168.66	0.014	1845.54	0.003
3101.03	7.5	3445.16	4.5	2180.51	0.012	1855.68	0.002
3101.44	7	3451.33	4.177	2192.36	0.011	1865.82	0.002
3101.93	6.5	3457.01	4	2204.21	0.01	1875.96	0.002
3102	6.416	3467.81	3.5	2216.06	0.009	1886.1	0.002
3102.36	6	3469.21	3.404	2227.91	0.009	1896.24	0.002
3102.71	5.5	3476.4	3	2239.76	0.008	1906.38	0.002
3103.02	5	3481.94	2.5	2251.61	0.007	1916.52	0.002
3103.24	4.5	3487.1	2.19	2263.46	0.006	1926.66	0.002
3103.38	4	3488.13	2	2275.31	0.005	1936.8	0.002
3103.55	3.5	3496.03	1.5	2287.16	0.004	1946.94	0.002
3103.74	3	3504.55	1	2299.01	0.003	1957.08	0.002
3104.11	2.5	3504.98	0.969	2310.86	0.003	1967.22	0.001
3104.32	2	3519.66	0.5	2322.71	0.002	1977.36	0.001
3104.93	1.5	3522.86	0.415	2334.56	0.001	1987.5	0.001
3105.27	1	3540.74	0.191	2346.41	0.001	1997.64	0.001
3106.24	0.5	3558.63	0.107	2358.26	0	2007.78	0.001
3117.59	0	3576.51	0.015	2370.11	0	2017.92	0.001
3117.59	0	3576.51	0	2370.11	0	2028.06	0.001
						2028.06	0
RoiName	Brainstem Exp	RoiName	Brainstem Exp	RoiName	Brainstem Exp
Roi volume fraction outside grid	0	Roi volume fraction outside grid	0	Roi volume fraction outside grid	0	RoiName	Brainstem Exp
Dose unit	cGy	Dose unit	cGy	Dose unit	cGy	Roi volume fraction outside grid	0
0	100	0	100	0	100	Dose unit	cGy (RBE)
15.781	100	18.436	100	11.868	100	0	100
31.561	100	36.871	100	23.737	100	10.067	100
47.342	100	55.307	100	35.605	100	20.135	100
63.123	100	73.742	100	47.473	100	23.527	100
78.904	100	92.178	100	59.341	100	27.64	99.5
94.684	100	110.614	100	71.21	100	28.816	99
110.465	100	129.049	100	83.078	100	30.202	98.55
126.246	100	147.485	100	94.946	100	30.295	98.5
142.026	100	165.921	100	106.814	100	32.473	98
157.807	100	184.356	100	118.683	100	34.164	97.5
173.588	100	202.792	100	130.551	100	35.677	97
189.369	100	221.227	100	142.419	100	37.127	96.5
205.149	100	239.663	100	154.287	100	38.458	96
220.93	100	258.099	100	166.156	100	39.563	95.5
236.711	100	276.534	100	178.024	100	40.269	95.253
252.491	100	294.97	100	189.892	100	41.237	95
268.272	100	313.406	100	201.761	100	42.923	94.5
284.053	100	331.841	100	213.629	100	44.837	94
299.834	100	350.277	100	225.497	100	45.947	93.5
315.614	100	368.712	100	237.365	100	47.265	93
331.395	100	387.148	100	249.234	100	48.739	92.5
347.176	100	405.584	100	261.102	100	50.074	92
362.956	100	424.019	100	272.97	100	50.337	91.795
378.737	100	442.455	100	284.838	100	51.058	91.5
394.518	100	460.891	100	296.707	100	52.618	91
410.299	100	479.326	100	308.575	100	54.091	90.5
426.079	100	497.762	100	320.443	100	55.087	90
441.86	100	516.197	100	332.311	100	57.148	89.5
457.641	100	534.633	100	344.18	100	58.024	89
473.421	100	553.069	100	356.048	100	59.48	88.5
489.202	100	571.504	100	367.916	100	60.197	88
504.983	100	589.94	100	379.785	100	60.404	87.952
520.764	100	608.376	100	391.653	100	61.843	87.5
536.544	100	626.811	100	403.521	100	63.309	87
552.325	100	645.247	100	415.389	100	64.235	86.5
568.106	100	663.682	100	427.258	100	65.288	86
583.886	100	682.118	100	439.126	100	67.81	85.5
599.667	100	700.554	100	450.994	100	69.201	85
615.448	100	718.989	100	462.862	100	70.471	84.547
631.229	100	737.425	100	474.731	100	70.56	84.5
647.009	100	755.861	100	486.599	100	71.217	84
662.79	100	774.296	100	498.467	100	72.338	83.5
678.571	100	792.732	100	510.335	100	74.275	83
694.351	100	811.167	100	522.204	100	76.506	82.5
710.132	100	829.603	100	534.072	100	77.873	82
725.913	100	848.039	100	545.94	100	79.661	81.5
741.694	100	866.474	100	557.809	100	80.539	81.028
757.474	100	884.91	100	569.677	100	80.703	81
773.255	100	903.346	100	581.545	100	82.364	80.5
789.036	100	921.781	100	593.413	100	83.418	80
804.816	100	938.673	100	605.282	100	84.803	79.5
820.597	100	940.217	99.998	617.15	100	86.213	79
836.378	100	958.652	99.983	626.869	100	87.192	78.5
852.159	100	977.088	99.968	629.018	99.998	89.423	78
867.939	100	995.524	99.918	640.886	99.975	90.545	77.5
883.72	100	1013.96	99.766	652.755	99.925	90.606	77.457
899.501	100	1032.39	99.651	664.623	99.896	91.615	77
915.281	100	1050.48	99.5	676.491	99.849	93.166	76.5
931.062	100	1050.83	99.497	688.359	99.809	95.106	76
946.843	100	1069.27	99.362	698.708	99.5	96.492	75.5
962.624	100	1087.7	99.169	700.228	99.397	97.559	75
978.404	100	1106.14	99.011	704.83	99	98.941	74.5
994.185	100	1106.97	99	709.785	98.5	100.525	74
1009.97	100	1124.57	98.811	712.096	98.245	100.673	73.903
1025.75	100	1143.01	98.625	714.26	98	102.159	73.5
1041.53	100	1159.17	98.5	719.682	97.5	103.302	73
1057.31	100	1161.44	98.48	723.333	97	104.465	72.5
1073.09	100	1179.88	98.261	723.964	96.9	105.773	72
1088.87	100	1198.32	98.102	726.609	96.5	107.308	71.5
1104.65	100	1205.33	98	730.662	96	108.643	71
1120.43	100	1216.75	97.864	734.513	95.5	109.971	70.5
1136.21	100	1235.19	97.742	735.833	95.306	110.741	70.197
1151.99	100	1253.62	97.592	737.824	95	111.11	70
1167.77	100	1266.9	97.5	740.661	94.5	112.509	69.5
1183.55	100	1272.06	97.459	743.245	94	114.848	69
1199.33	100	1290.49	97.244	745.776	93.5	116.431	68.5
1215.12	100	1308.93	97.088	747.701	93.128	117.755	68
1230.9	100	1320.97	97	748.307	93	118.999	67.5
1246.68	100	1327.37	96.917	750.634	92.5	120.603	67
1262.46	100	1345.8	96.744	753.248	92	120.808	66.894
1278.24	100	1364.24	96.613	755.83	91.5	121.852	66.5
1294.02	100	1373.86	96.5	758.338	91	122.784	66
1309.8	100	1382.67	96.414	759.569	90.734	124.426	65.5
1325.58	100	1401.11	96.272	760.763	90.5	125.885	65
1341.36	100	1419.54	96.043	763.007	90	127.17	64.5
1357.14	100	1421.9	96	764.974	89.5	128.212	64
1372.92	100	1437.98	95.927	767.274	89	129.361	63.5
1388.7	100	1456.41	95.868	769.371	88.5	130.392	63
1404.48	100	1474.85	95.667	771.327	88	130.875	62.754
1420.26	100	1493.29	95.534	771.437	87.971	131.343	62.5
1436.05	100	1496.15	95.5	773.259	87.5	132.5	62
1451.83	100	1511.72	95.34	775.286	87	134.269	61.5
1467.61	100	1530.16	95.181	777.342	86.5	135.796	61
1483.39	100	1548.59	95.003	779.032	86	136.93	60.5
1499.17	100	1549.04	95	780.539	85.5	137.855	60
1514.95	100	1567.03	94.778	782.33	85	139.456	59.5
1530.73	100	1585.46	94.597	783.306	84.716	140.896	59
1546.51	100	1603.35	94.5	784.045	84.5	140.943	58.994
1562.29	100	1603.9	94.496	785.882	84	142.717	58.5
1578.07	100	1622.34	94.365	787.753	83.5	144.134	58
1593.85	100	1640.77	94.224	789.44	83	144.736	57.5
1609.63	100	1659.21	94.078	791.264	82.5	146.67	57
1625.41	100	1663.49	94	793.084	82	148.26	56.5
1641.19	100	1677.64	93.841	794.936	81.5	149.689	56
1656.97	100	1696.08	93.674	795.174	81.433	150.978	55.5
1672.76	100	1714.51	93.536	796.729	81	151.01	55.496
1688.54	100	1718.5	93.5	798.627	80.5	152.837	55
1704.32	100	1732.95	93.352	800.535	80	154.585	54.5
1720.1	100	1751.38	93.254	802.262	79.5	156.303	54
1735.88	100	1769.82	93.038	803.993	79	157.595	53.5
1751.66	100	1775.33	93	805.582	78.5	158.561	53
1767.44	100	1788.26	92.808	807.042	78.012	159.962	52.5
1783.22	100	1806.69	92.647	807.084	78	160.697	52
1799	100	1825.13	92.555	808.816	77.5	161.077	51.872
1814.78	100	1831.3	92.5	810.674	77	162.207	51.5
1830.56	100	1843.56	92.417	812.425	76.5	162.984	51
1846.34	100	1862	92.259	814.158	76	164.674	50.5
1862.12	100	1880.43	92.114	815.879	75.5	167.27	50
1877.9	100	1888.1	92	817.568	75	168.474	49.5
1893.69	100	1898.87	91.92	818.91	74.614	169.454	49
1909.47	100	1917.31	91.711	819.294	74.5	170.814	48.5
1925.25	100	1934.3	91.5	820.962	74	171.145	48.394
1941.03	100	1935.74	91.487	822.682	73.5	171.783	48
1956.81	100	1954.18	91.378	824.599	73	174.166	47.5
1972.59	100	1972.61	91.237	826.625	72.5	175.425	47
1988.37	100	1991.05	91.069	828.454	72	176.834	46.5
2004.15	100	1996.63	91	829.97	71.5	178.498	46
2019.93	100	2009.48	90.877	830.779	71.205	179.854	45.5
2035.71	100	2027.92	90.708	831.349	71	181.212	45.203
2051.49	100	2046.35	90.561	832.824	70.5	182.626	45
2067.27	100	2050.04	90.5	834.331	70	184.111	44.5
2083.05	100	2064.79	90.357	835.831	69.5	185.253	44
2098.84	100	2083.22	90.151	837.345	69	187.086	43.5
2114.62	100	2094.11	90	838.853	68.5	189.031	43
2130.4	100	2101.66	89.965	840.29	68	191.279	42.584
2146.18	100	2120.1	89.643	841.596	67.5	191.66	42.5
2148.72	100	2135.96	89.5	842.647	67.112	193.899	42
2161.96	99.973	2138.53	89.483	842.954	67	196.03	41.5
2177.74	99.843	2156.97	89.295	844.342	66.5	198.351	41
2193.52	99.513	2175.4	89.094	845.746	66	200.538	40.5
2197.95	99.5	2186.94	89	847.156	65.5	201.347	40.338
2209.3	99.462	2193.84	88.902	848.628	65	202.529	40
2225.08	99.447	2212.28	88.76	849.882	64.5	204.537	39.5
2240.86	99.447	2230.71	88.548	851.093	64	206.352	39
2256.64	99.447	2233.86	88.5	852.277	63.5	208.19	38.5
2272.42	99.447	2249.15	88.315	853.453	63	210.559	38
2288.2	99.447	2267.58	88.182	854.515	62.538	211.414	37.852
2303.98	99.447	2281.29	88	854.6	62.5	212.976	37.5
2319.76	99.447	2286.02	87.95	855.729	62	216.27	37
2335.55	99.447	2304.45	87.736	857.01	61.5	217.907	36.5
2351.33	99.447	2317.36	87.5	858.352	61	219.989	36
2367.11	99.447	2322.89	87.399	859.787	60.5	221.481	35.553
2382.89	99.447	2341.32	87.185	861.334	60	221.967	35.5
2398.67	99.447	2356.43	87	862.887	59.5	224.079	35
2414.45	99.447	2359.76	86.94	864.252	59	227.136	34.5
2430.23	99.447	2378.2	86.68	865.46	58.5	228.085	34
2446.01	99.447	2392.38	86.5	866.383	58.116	231.061	33.5
2461.79	99.447	2396.63	86.471	866.677	58	231.549	33.387
2477.57	99.447	2415.07	86.284	867.945	57.5	233.087	33
2493.35	99.447	2433.5	86.107	869.173	57	236.062	32.5
2509.13	99.447	2439.4	86	870.311	56.5	238.522	32
2524.91	99.447	2451.94	85.781	871.387	56	241.104	31.5
2540.7	99.447	2470.37	85.544	872.536	55.5	241.616	31.354
2556.48	99.447	2473.26	85.5	873.673	55	243.41	31
2572.26	99.447	2488.81	85.212	874.793	54.5	246.345	30.5
2588.04	99.447	2500.76	85	875.95	54	249.34	30
2603.82	99.446	2507.24	84.897	877.103	53.5	251.683	29.693
2618.1	99	2525.32	84.5	878.24	53	252.611	29.5
2619.6	98.906	2525.68	84.495	878.252	52.995	255.065	29
2635.38	98.613	2544.12	84.176	879.238	52.5	257.706	28.5
2651.16	98.571	2554.97	84	880.214	52	260.1	28
2666.94	98.571	2562.55	83.86	881.21	51.5	261.751	27.69
2682.72	98.571	2578.69	83.5	882.206	51	263.058	27.5
2698.5	98.571	2580.99	83.445	883.202	50.5	266.411	27
2714.28	98.571	2599.42	83.038	884.216	50	270.269	26.5
2730.06	98.571	2600.99	83	885.246	49.5	271.818	26.242
2745.84	98.571	2617.86	82.657	886.309	49	273.305	26
2751.5	98.5	2626.93	82.5	887.353	48.5	275.325	25.5
2756.66	98	2636.29	82.267	888.312	48	279.335	25
2761.62	97.848	2647.46	82	889.248	47.5	281.398	24.5
2777.41	97.622	2654.73	81.849	890.12	47.016	281.885	24.335
2793.19	97.621	2670.51	81.5	890.149	47	284.192	24
2808.97	97.621	2673.16	81.444	891.096	46.5	288.624	23.5
2811.76	97.5	2691.17	81	892.096	46	291.953	23.073
2819.82	97	2691.6	80.991	893.179	45.5	293.38	23
2824.75	96.829	2709.27	80.5	894.283	45	296.862	22.5
2840.53	96.611	2710.04	80.477	895.313	44.5	300.719	22
2846.24	96.5	2726.89	80	896.351	44	302.02	21.752
2854.3	96	2728.47	79.938	897.397	43.5	303.485	21.5
2856.31	95.929	2741.05	79.5	898.455	43	307.494	21
2872.09	95.626	2746.91	79.293	899.526	42.5	312.087	20.564
2874.26	95.5	2753.78	79	900.669	42	313.639	20.5
2880.91	95	2765.34	78.636	901.833	41.5	318.629	20
2887.87	94.832	2768.72	78.5	901.988	41.434	322.155	19.637
2892.13	94.5	2780.8	78	903.007	41	323.654	19.5
2899.55	94	2783.78	77.841	904.16	40.5	330.355	19
2903.65	93.832	2792.05	77.5	905.336	40	332.222	18.813
2908.89	93.5	2802.22	77.062	906.545	39.5	335.93	18.5
2915.17	93	2804.08	77	907.851	39	341.855	18
2919.43	92.866	2816.23	76.5	909.17	38.5	342.289	17.96
2924.61	92.5	2820.65	76.276	910.437	38	350.365	17.5
2931.93	92	2826.05	76	911.645	37.5	352.357	17.422
2935.21	91.893	2838.63	75.5	912.844	37	359.687	17
2939.29	91.5	2839.09	75.485	913.857	36.555	362.424	16.923
2943.59	91	2852.35	75	913.975	36.5	368.656	16.5
2950.73	90.5	2857.52	74.827	915.056	36	372.491	16.193
2950.99	90.47	2867.95	74.5	916.115	35.5	378.432	16
2954.52	90	2875.96	74.309	917.28	35	382.559	15.899
2957.64	89.5	2885.76	74	918.691	34.5	387.209	15.5
2963.01	89	2894.39	73.69	920.321	34	392.626	15.101
2966.77	88.562	2898.95	73.5	921.636	33.5	394.651	15
2967.39	88.5	2912.83	73.076	922.93	33	402.694	14.58
2972.32	88	2915.63	73	924.225	32.5	404.515	14.5
2976.29	87.5	2929.71	72.5	925.544	32	412.761	14.14
2979.3	87	2931.26	72.429	925.725	31.925	415.177	14
2982.07	86.5	2945.81	72	926.743	31.5	422.828	13.653
2982.55	86.391	2949.7	71.847	927.991	31	426.423	13.5
2984.76	86	2958.76	71.5	929.317	30.5	432.329	13
2988.45	85.5	2968.14	71.002	930.802	30	432.896	12.984
2990.55	85	2968.18	71	932.189	29.5	442.57	12.5
2993.55	84.5	2980.25	70.5	933.565	29	442.963	12.479
2996.6	84	2986.57	70.27	935.045	28.5	452.141	12
2998.34	83.629	2995.23	70	936.673	28	453.03	11.945
2998.95	83.5	3005.01	69.681	937.593	27.722	458.774	11.5
3001.15	83	3009.08	69.5	938.272	27.5	463.098	11.385
3003.27	82.5	3019.37	69	939.751	27	472.986	11
3005.7	82	3023.44	68.825	941.258	26.5	473.165	10.989
3007.88	81.5	3030.85	68.5	942.667	26	483.232	10.547
3009.39	81	3041.88	68.098	944.082	25.5	483.773	10.5
3011.07	80.5	3044.89	68	945.652	25	493.3	10.282
3012.77	80	3057.3	67.5	947.414	24.5	497.819	10
3014.12	79.601	3060.31	67.433	949.242	24	503.367	9.92
3014.47	79.5	3069	67	949.461	23.94	513.434	9.763
3016.13	79	3078.56	66.5	951.034	23.5	518.27	9.5
3017.72	78.5	3078.75	66.49	952.859	23	523.502	9.351
3019.22	78	3089.58	66	955.005	22.5	533.569	9.011
3020.91	77.5	3097.18	65.691	957.211	22	534.199	9
3022.43	77	3101.88	65.5	959.338	21.5	543.636	8.727
3023.78	76.5	3110.57	65	961.33	21.008	548.344	8.5
3025.07	76	3115.62	64.706	961.362	21	553.704	8.398
3026.36	75.5	3119.01	64.5	963.669	20.5	563.771	8.141
3027.6	75	3127.5	64	966.395	20	573.54	8
3029.06	74.5	3134.06	63.591	968.873	19.5	573.838	7.995
3029.9	74.212	3135.71	63.5	971.785	19	583.906	7.666
3030.45	74	3143.13	63	973.198	18.784	588.692	7.5
3031.57	73.5	3150.05	62.5	975.349	18.5	593.973	7.329
3032.72	73	3152.49	62.312	978.699	18	604.04	7.013
3034.1	72.5	3156.47	62	982.015	17.5	604.793	7
3035.2	72	3162.69	61.5	985.066	17.083	614.108	6.835
3036.16	71.5	3169.45	61	985.754	17	624.175	6.686
3037.11	71	3170.93	60.879	989.56	16.5	628.895	6.5
3038.17	70.5	3174.61	60.5	993.222	16	634.242	6.392
3039.2	70	3179.15	60	996.934	15.532	643.165	6
3040.14	69.5	3184.61	59.5	997.159	15.5	644.31	5.951
3041.03	69	3189.36	59.038	1001.52	15	654.377	5.802
3041.87	68.5	3189.72	59	1006.77	14.5	664.444	5.682
3042.78	68	3193.54	58.5	1008.8	14.314	672.115	5.5
3043.73	67.5	3196.72	58	1013.01	14	674.512	5.437
3044.6	67	3199.89	57.5	1019.1	13.5	684.579	5.295
3045.39	66.5	3203.1	57	1020.67	13.382	694.646	5.179
3045.68	66.309	3206.22	56.5	1027	13	704.714	5.003
3046.15	66	3207.8	56.232	1032.53	12.5	704.985	5
3046.87	65.5	3209.13	56	1032.54	12.498	714.781	4.833
3047.58	65	3211.74	55.5	1038.36	12	724.848	4.615
3048.32	64.5	3214.2	55	1044.41	11.536	734.916	4.509
3049.11	64	3216.62	54.5	1044.77	11.5	738.707	4.5
3049.86	63.5	3218.93	54	1051.29	11	744.983	4.437
3050.52	63	3221.15	53.5	1056.28	10.681	755.05	4.211
3051.02	62.5	3223.36	53	1058.08	10.5	765.118	4.148
3051.51	62	3225.64	52.5	1063.86	10	770.769	4
3051.95	61.5	3226.23	52.367	1068.14	9.653	775.185	3.96
3052.4	61	3227.87	52	1070.08	9.5	785.252	3.878
3052.85	60.5	3229.91	51.5	1080.01	9.034	795.32	3.759
3053.3	60	3231.87	51	1081.01	9	805.387	3.703
3053.73	59.5	3233.76	50.5	1091.59	8.5	815.454	3.641
3054.16	59	3235.7	50	1091.88	8.488	825.522	3.552
3054.59	58.5	3237.74	49.5	1103.75	8.041	828.275	3.5
3055.02	58	3239.82	49	1104.6	8	835.589	3.343
3055.46	57.5	3241.85	48.5	1113.96	7.5	845.656	3.321
3055.93	57	3243.81	48	1115.62	7.426	855.724	3.225
3056.39	56.5	3244.67	47.781	1124.99	7	865.791	3.005
3056.86	56	3245.77	47.5	1127.48	6.875	866.809	3
3057.33	55.5	3247.7	47	1136.26	6.5	875.858	2.827
3057.79	55	3249.53	46.5	1139.35	6.375	885.926	2.732
3058.25	54.5	3251.34	46	1148.91	6	895.993	2.651
3058.74	54	3253.15	45.5	1151.22	5.924	906.06	2.634
3059.23	53.5	3254.93	45	1161.22	5.5	916.128	2.541
3059.72	53	3256.58	44.5	1163.09	5.421	921.418	2.5
3060.2	52.5	3258.16	44	1174.29	5	926.195	2.437
3060.7	52	3259.94	43.5	1174.96	4.972	936.262	2.346
3061.23	51.5	3261.76	43	1186.83	4.611	946.33	2.266
3061.46	51.285	3263.11	42.635	1190.1	4.5	956.397	2.125
3061.82	51	3263.6	42.5	1198.69	4.224	966.464	2.075
3062.47	50.5	3265.47	42	1204.72	4	976.532	2.019
3063.06	50	3267.3	41.5	1210.56	3.835	982.923	2
3063.65	49.5	3269.05	41	1222.43	3.522	986.599	1.99
3064.22	49	3270.61	40.5	1223.18	3.5	996.666	1.912
3064.82	48.5	3272.14	40	1234.3	3.314	1006.73	1.807
3065.42	48	3273.82	39.5	1246.17	3.116	1016.8	1.642
3066.12	47.5	3275.56	39	1255.43	3	1026.87	1.517
3066.87	47	3277.4	38.5	1258.04	2.959	1031.39	1.5
3067.61	46.5	3279.26	38	1269.9	2.841	1036.94	1.397
3068.22	46	3281.05	37.5	1281.77	2.664	1047	1.345
3068.84	45.5	3281.54	37.354	1293.64	2.519	1057.07	1.306
3069.49	45	3282.73	37	1294.52	2.5	1067.14	1.273
3070.23	44.5	3284.26	36.5	1305.51	2.313	1077.2	1.22
3070.97	44	3285.76	36	1317.38	2.168	1087.27	1.166
3071.73	43.5	3287.4	35.5	1329.25	2.091	1097.34	1.105
3072.59	43	3289.07	35	1332.92	2	1107.41	1.068
3073.46	42.5	3290.8	34.5	1341.11	1.92	1117.47	1.007
3074.39	42	3292.42	34	1352.98	1.768	1117.8	1
3075.42	41.5	3294	33.5	1364.85	1.681	1127.54	0.946
3076.26	41	3295.61	33	1376.72	1.593	1137.61	0.886
3077.11	40.5	3297.19	32.5	1387.16	1.5	1147.68	0.813
3077.24	40.429	3298.67	32	1388.59	1.477	1157.74	0.794
3078.12	40	3299.98	31.561	1400.45	1.379	1167.81	0.778
3079.22	39.5	3300.16	31.5	1412.32	1.301	1177.88	0.745
3080.29	39	3301.63	31	1424.19	1.218	1187.95	0.68
3081.39	38.5	3303.17	30.5	1436.06	1.174	1198.01	0.63
3082.42	38	3304.77	30	1447.93	1.076	1208.08	0.601
3083.45	37.5	3306.44	29.5	1457.88	1	1218.15	0.586
3084.67	37	3308.09	29	1459.8	0.976	1228.21	0.577
3085.93	36.5	3309.59	28.5	1471.66	0.925	1238.28	0.529
3087.03	36	3311.04	28	1483.53	0.857	1247.29	0.5
3088	35.5	3312.42	27.5	1495.4	0.809	1248.35	0.497
3088.93	35	3313.91	27	1507.27	0.749	1258.42	0.47
3089.96	34.5	3315.64	26.5	1519.14	0.708	1268.48	0.444
3091.14	34	3317.4	26	1531.01	0.678	1278.55	0.42
3092.22	33.5	3318.41	25.714	1542.88	0.629	1288.62	0.381
3093.02	33.072	3319.14	25.5	1554.74	0.598	1298.69	0.358
3093.15	33	3320.76	25	1566.61	0.555	1308.75	0.335
3094.02	32.5	3322.47	24.5	1578.48	0.51	1318.82	0.328
3094.9	32	3324.28	24	1586.03	0.5	1328.89	0.321
3095.83	31.5	3326.35	23.5	1590.35	0.483	1338.96	0.32
3096.83	31	3328.46	23	1602.22	0.466	1349.02	0.313
3097.72	30.5	3330.5	22.5	1614.08	0.442	1359.09	0.289
3098.43	30	3332.38	22	1625.95	0.397	1369.16	0.26
3099.12	29.5	3334.09	21.5	1637.82	0.393	1379.22	0.224
3099.8	29	3335.8	21	1649.69	0.362	1389.29	0.209
3100.54	28.5	3336.85	20.704	1661.56	0.342	1399.36	0.207
3101.22	28	3337.57	20.5	1673.43	0.336	1409.43	0.202
3101.84	27.5	3339.55	20	1685.29	0.293	1419.49	0.193
3102.35	27	3341.54	19.5	1697.16	0.292	1429.56	0.189
3102.82	26.5	3343.38	19	1709.03	0.278	1439.63	0.164
3103.16	26	3345.19	18.5	1720.9	0.262	1449.7	0.15
3103.49	25.5	3347.14	18	1732.77	0.259	1459.76	0.145
3103.83	25	3349.28	17.5	1744.63	0.25	1469.83	0.141
3104.16	24.5	3351.3	17	1756.5	0.229	1479.9	0.117
3104.48	24	3353.16	16.5	1768.37	0.223	1489.97	0.107
3104.82	23.5	3355.01	16	1780.24	0.206	1500.03	0.106
3105.24	23	3355.28	15.929	1792.11	0.201	1510.1	0.105
3105.67	22.5	3356.97	15.5	1803.98	0.177	1520.17	0.086
3106.11	22	3359.26	15	1815.85	0.167	1530.23	0.08
3106.56	21.5	3361.39	14.5	1827.71	0.163	1540.3	0.073
3106.99	21	3363.39	14	1839.58	0.151	1550.37	0.071
3107.41	20.5	3365.31	13.5	1851.45	0.123	1560.44	0.068
3107.82	20	3367.63	13	1863.32	0.111	1570.51	0.059
3108.23	19.5	3370.15	12.5	1875.19	0.103	1580.57	0.05
3108.64	19	3372.74	12	1887.05	0.084	1590.64	0.039
3108.8	18.806	3373.72	11.812	1898.92	0.079	1600.71	0.038
3109.07	18.5	3375.49	11.5	1910.79	0.076	1610.77	0.037
3109.52	18	3378.17	11	1922.66	0.066	1620.84	0.035
3109.97	17.5	3380.66	10.5	1934.53	0.041	1630.91	0.034
3110.42	17	3383.3	10	1946.4	0.032	1640.98	0.033
3110.88	16.5	3386.36	9.5	1958.26	0.031	1651.04	0.031
3111.36	16	3389.54	9	1970.13	0.031	1661.11	0.029
3111.85	15.5	3392.16	8.606	1982	0.028	1671.18	0.021
3112.37	15	3392.87	8.5	1993.87	0.019	1681.24	0.02
3112.9	14.5	3395.97	8	2005.74	0.018	1691.31	0.019
3113.41	14	3399.18	7.5	2017.61	0.015	1701.38	0.018
3113.94	13.5	3402.96	7	2029.47	0.013	1711.45	0.016
3114.5	13	3406.74	6.5	2041.34	0.013	1721.52	0.015
3115.07	12.5	3410.59	6.018	2053.21	0.01	1731.58	0.015
3115.64	12	3410.77	6	2065.08	0.01	1741.65	0.014
3116.24	11.5	3415.79	5.5	2076.95	0.009	1751.72	0.014
3116.86	11	3421.54	5	2088.82	0.008	1761.78	0.012
3117.57	10.5	3427.5	4.5	2100.68	0.008	1771.85	0.011
3118.28	10	3429.03	4.352	2112.55	0.008	1781.92	0.009
3118.97	9.5	3433.4	4	2124.42	0.008	1791.99	0.009
3119.71	9	3440.96	3.5	2136.29	0.008	1802.05	0.008
3120.56	8.5	3447.46	3.192	2148.16	0.008	1812.12	0.008
3121.48	8	3451.48	3	2160.03	0.007	1822.19	0.008
3122.4	7.5	3465.9	2.514	2171.89	0.007	1832.26	0.008
3123.32	7	3466.23	2.5	2183.76	0.007	1842.32	0.008
3124.34	6.5	3478.77	2	2195.63	0.007	1852.39	0.007
3124.58	6.39	3484.33	1.748	2207.5	0.007	1862.46	0.007
3125.41	6	3489.82	1.5	2219.37	0.007	1872.53	0.006
3126.43	5.5	3502.56	1	2231.23	0.007	1882.59	0.004
3127.6	5	3502.77	0.994	2243.1	0.007	1892.66	0.003
3129.42	4.5	3521.2	0.578	2254.97	0.007	1902.73	0.003
3131.12	4	3524.68	0.5	2266.84	0.007	1912.79	0.003
3133.11	3.5	3539.64	0.353	2278.71	0.006	1922.86	0.002
3135.37	3	3558.07	0.252	2290.57	0.006	1932.93	0.002
3137.7	2.5	3576.51	0.192	2302.44	0.003	1943	0.002
3140.28	2	3594.95	0.129	2314.31	0.002	1953.06	0.001
3140.36	1.984	3613.38	0.112	2326.18	0.002	1963.13	0.001
3142.82	1.5	3631.82	0.039	2338.05	0	1973.2	0
3145.62	1	3650.25	0.025	2349.92	0	1983.27	0
3148.34	0.5	3668.69	0.013	2361.78	0	1993.33	0
3156.14	0	3687.12	0.006	2373.65	0	2003.4	0
3156.14	0	3687.12	0	2373.65	0	2013.47	0
						2013.47	0
RoiName	External	RoiName	External	RoiName	External
Roi volume fraction outside grid	0	Roi volume fraction outside grid	0	Roi volume fraction outside grid	0	RoiName	External
Dose unit	cGy	Dose unit	cGy	Dose unit	cGy	Roi volume fraction outside grid	0
0	100	0	100	0	100	Dose unit	cGy (RBE)
17.921	100	18.436	100	18.384	100	0	100
35.842	100	36.871	100	36.767	100	7.482	100
53.763	100	55.307	100	55.151	100	16.88	99.969
71.684	100	73.742	100	73.535	100	33.76	99.82
89.605	100	92.178	100	91.918	100	50.64	99.581
107.526	100	110.614	100	110.302	100	55.242	99.5
110.506	100	129.049	100	128.685	100	67.521	99.245
125.447	99.988	147.485	100	147.069	100	77.799	99
143.368	99.921	165.921	100	165.453	100	84.401	98.837
161.289	99.798	184.356	100	183.836	100	97.324	98.5
179.21	99.634	202.792	100	197.722	100	101.281	98.379
192.184	99.5	221.227	100	202.22	100	114.206	98
197.131	99.445	239.663	100	220.604	100	118.161	97.891
215.052	99.217	258.099	100	238.987	99.993	132.581	97.5
229.534	99	276.534	100	257.371	99.987	135.041	97.437
232.973	98.942	278.299	100	275.754	99.976	151.413	97
250.894	98.637	294.97	100	294.138	99.958	151.921	96.988
258.124	98.5	313.406	99.999	312.522	99.94	168.802	96.558
268.815	98.288	331.841	99.996	330.905	99.916	171.072	96.5
282.546	98	350.277	99.989	349.289	99.889	185.682	96.144
286.736	97.911	368.712	99.977	367.673	99.854	192.261	96
304.657	97.528	387.148	99.962	386.056	99.812	202.562	95.787
305.958	97.5	405.584	99.935	404.44	99.763	217.326	95.5
322.578	97.145	424.019	99.893	422.823	99.702	219.442	95.459
329.41	97	442.455	99.84	441.207	99.625	236.322	95.159
340.499	96.783	460.891	99.781	459.591	99.538	245.327	95
354.926	96.5	479.326	99.71	467.042	99.5	253.202	94.883
358.42	96.435	497.762	99.617	477.974	99.437	270.082	94.606
376.341	96.148	516.197	99.523	496.358	99.318	277.074	94.5
385.82	96	520.584	99.5	514.742	99.181	286.963	94.356
394.262	95.877	534.633	99.416	533.125	99.025	303.843	94.122
412.183	95.667	553.069	99.298	536.008	99	312.85	94
428.51	95.5	571.504	99.175	551.509	98.871	320.723	93.902
430.104	95.483	589.94	99.032	569.892	98.703	337.603	93.687
448.025	95.314	593.977	99	588.276	98.537	352.767	93.5
465.946	95.174	608.376	98.889	592.469	98.5	354.483	93.48
483.867	95.048	626.811	98.733	606.66	98.367	371.363	93.275
491.413	95	645.247	98.56	625.043	98.194	388.243	93.076
501.788	94.93	651.792	98.5	643.427	98.015	394.992	93
519.709	94.819	663.682	98.372	644.813	98	405.124	92.893
537.63	94.724	682.118	98.17	661.811	97.823	422.004	92.7
555.551	94.636	697.377	98	680.194	97.64	438.884	92.526
573.472	94.56	700.554	97.96	691.57	97.5	441.37	92.5
589.934	94.5	718.989	97.721	698.578	97.373	455.764	92.346
591.393	94.495	735.399	97.5	714.084	97	472.644	92.149
609.314	94.427	737.425	97.473	716.961	96.929	486.826	92
627.235	94.352	755.861	97.225	733.087	96.5	489.524	91.978
645.156	94.288	771.027	97	735.345	96.441	506.405	91.809
663.077	94.23	774.296	96.951	750.617	96	523.285	91.636
680.999	94.18	792.732	96.69	753.729	95.904	536.019	91.5
698.92	94.136	806.055	96.5	767.101	95.5	540.165	91.454
716.841	94.089	811.167	96.423	772.112	95.352	557.045	91.282
734.762	94.046	829.603	96.139	784.278	95	573.925	91.109
752.683	94.002	838.724	96	790.496	94.822	584.27	91
753.432	94	848.039	95.865	801.841	94.5	590.805	90.936
770.604	93.955	866.474	95.58	808.88	94.297	607.685	90.78
788.525	93.914	871.73	95.5	819.09	94	624.566	90.623
806.446	93.855	884.91	95.296	827.263	93.765	636.6	90.5
824.367	93.797	903.211	95	836.139	93.5	641.446	90.442
842.288	93.74	903.346	94.998	845.647	93.215	658.326	90.286
860.209	93.691	921.781	94.671	852.555	93	675.206	90.115
878.13	93.645	931.733	94.5	864.03	92.64	687.344	90
896.051	93.597	940.217	94.349	868.417	92.5	692.086	89.954
913.972	93.549	958.652	94.013	882.414	92.042	708.966	89.787
931.893	93.505	959.391	94	883.684	92	725.847	89.625
933.575	93.5	977.088	93.663	898.959	91.5	739.669	89.5
949.814	93.456	986.538	93.5	900.798	91.443	742.727	89.469
967.735	93.413	995.524	93.335	915.293	91	759.607	89.303
985.656	93.366	1013.07	93	919.181	90.882	776.487	89.144
1003.58	93.314	1013.96	92.983	932.447	90.5	791.184	89
1021.5	93.253	1032.39	92.648	937.565	90.359	793.367	88.975
1039.42	93.197	1040.05	92.5	950.47	90	810.247	88.821
1057.34	93.143	1050.83	92.295	955.949	89.849	827.127	88.654
1075.26	93.076	1066.65	92	970.087	89.5	842.649	88.5
1093.17	93	1069.27	91.95	974.332	89.4	844.008	88.487
1093.18	93	1087.7	91.586	991.642	89	860.888	88.319
1111.1	92.92	1092.23	91.5	992.716	88.977	877.768	88.149
1129.02	92.843	1106.14	91.229	1011.1	88.573	892.925	88
1146.94	92.771	1117.97	91	1014.54	88.5	894.648	87.981
1164.87	92.693	1124.57	90.869	1029.48	88.178	911.528	87.8
1182.79	92.616	1142.73	90.5	1037.84	88	928.408	87.643
1200.71	92.546	1143.01	90.494	1047.87	87.793	943.424	87.5
1212.93	92.5	1161.44	90.126	1061.66	87.5	945.288	87.48
1218.63	92.477	1167.69	90	1066.25	87.404	962.169	87.286
1236.55	92.406	1179.88	89.758	1084.63	87.044	979.049	87.119
1254.47	92.33	1192.73	89.5	1086.85	87	989.878	87
1272.39	92.259	1198.32	89.386	1103.02	86.669	995.929	86.935
1290.31	92.189	1216.75	89.007	1111.58	86.5	1012.81	86.736
1308.23	92.116	1217.09	89	1121.4	86.306	1029.69	86.551
1326.15	92.045	1235.19	88.623	1136.37	86	1034.71	86.5
1337.39	92	1241.2	88.5	1139.79	85.932	1046.57	86.365
1344.08	91.975	1253.62	88.238	1158.17	85.579	1063.45	86.176
1362	91.91	1264.88	88	1162.12	85.5	1080.23	86
1379.92	91.843	1272.06	87.843	1176.55	85.215	1080.33	85.999
1397.84	91.777	1287.73	87.5	1187.84	85	1097.21	85.811
1415.76	91.711	1290.49	87.437	1194.94	84.865	1114.09	85.626
1433.68	91.655	1308.93	87.031	1213.32	84.515	1124.77	85.5
1451.6	91.598	1310.38	87	1214.15	84.5	1130.97	85.423
1469.52	91.538	1327.37	86.602	1231.7	84.177	1147.85	85.212
1482.06	91.5	1332.04	86.5	1240.93	84	1164.73	85.03
1487.44	91.48	1345.8	86.2	1250.09	83.827	1167.7	85
1505.37	91.419	1355	86	1267.43	83.5	1181.61	84.844
1523.29	91.355	1364.24	85.797	1268.47	83.48	1198.49	84.642
1541.21	91.296	1377.6	85.5	1286.85	83.135	1209.26	84.5
1559.13	91.239	1382.67	85.384	1294.44	83	1215.37	84.433
1577.05	91.187	1399.43	85	1305.24	82.802	1232.25	84.217
1594.97	91.139	1401.11	84.963	1322.06	82.5	1249.13	84.014
1612.89	91.086	1419.54	84.55	1323.62	82.471	1250.3	84
1630.81	91.035	1421.7	84.5	1342.01	82.126	1266.01	83.799
1642.71	91	1437.98	84.123	1349.03	82	1282.89	83.605
1648.73	90.981	1443.35	84	1360.39	81.785	1292.29	83.5
1666.65	90.926	1456.41	83.698	1376.11	81.5	1299.77	83.407
1684.58	90.87	1464.64	83.5	1378.77	81.451	1316.65	83.175
1702.5	90.808	1474.85	83.254	1397.16	81.116	1330.85	83
1720.42	90.751	1485.18	83	1403.78	81	1333.53	82.965
1738.34	90.694	1493.29	82.811	1415.54	80.786	1350.41	82.744
1756.26	90.637	1506.13	82.5	1430.9	80.5	1367.29	82.514
1774.18	90.581	1511.72	82.37	1433.92	80.444	1368.25	82.5
1792.1	90.521	1527.38	82	1452.31	80.089	1384.17	82.288
1797.67	90.5	1530.16	81.933	1456.99	80	1401.05	82.057
1810.02	90.456	1548.04	81.5	1470.69	79.731	1404.56	82
1827.94	90.384	1548.59	81.486	1482.27	79.5	1417.93	81.831
1845.86	90.317	1567.03	81.036	1489.07	79.367	1434.81	81.581
1863.79	90.249	1568.46	81	1507.36	79	1440.58	81.5
1881.71	90.184	1585.46	80.593	1507.46	78.998	1451.69	81.336
1899.63	90.118	1589.68	80.5	1525.84	78.616	1468.57	81.087
1917.55	90.053	1603.9	80.16	1531.24	78.5	1475	81
1932.23	90	1611.01	80	1544.22	78.225	1485.45	80.849
1935.47	89.988	1622.34	79.725	1555.31	78	1502.33	80.626
1953.39	89.908	1631.35	79.5	1562.61	77.848	1511.04	80.5
1971.31	89.831	1640.77	79.266	1578.58	77.5	1519.21	80.383
1989.23	89.763	1651.52	79	1580.99	77.449	1536.09	80.145
2007.15	89.688	1659.21	78.801	1599.38	77.058	1545.51	80
2025.07	89.619	1671.12	78.5	1602.06	77	1552.97	79.885
2043	89.548	1677.64	78.344	1617.76	76.663	1569.85	79.619
2054.52	89.5	1692	78	1624.85	76.5	1577.68	79.5
2060.92	89.473	1696.08	77.901	1636.14	76.251	1586.73	79.36
2078.84	89.396	1712.56	77.5	1647.57	76	1603.61	79.088
2096.76	89.312	1714.51	77.453	1654.53	75.85	1609.37	79
2114.68	89.228	1732.95	77.01	1670.14	75.5	1620.49	78.815
2132.6	89.135	1733.38	77	1672.91	75.438	1637.38	78.54
2150.52	89.045	1751.38	76.555	1691.29	75.017	1639.62	78.5
2159.55	89	1753.73	76.5	1692.05	75	1654.26	78.256
2168.44	88.953	1769.82	76.116	1709.68	74.598	1670.56	78
2186.36	88.851	1774.38	76	1713.91	74.5	1671.13	77.991
2204.28	88.746	1788.26	75.647	1728.06	74.194	1688.02	77.719
2222.21	88.652	1794.21	75.5	1736.56	74	1700.35	77.5
2240.13	88.558	1806.69	75.188	1746.44	73.763	1704.89	77.419
2250.01	88.5	1814.44	75	1757.76	73.5	1721.78	77.123
2258.05	88.458	1825.13	74.741	1764.83	73.337	1728.51	77
2275.97	88.356	1835.3	74.5	1779.38	73	1738.66	76.828
2293.89	88.251	1843.56	74.304	1783.21	72.907	1755.54	76.516
2311.81	88.141	1856.41	74	1799.9	72.5	1756.47	76.5
2329.73	88.034	1862	73.869	1801.6	72.458	1772.42	76.202
2335.76	88	1877.66	73.5	1819.98	72.022	1783.35	76
2347.65	87.933	1880.43	73.431	1820.89	72	1789.3	75.886
2365.57	87.828	1898.07	73	1838.36	71.575	1806.18	75.601
2383.49	87.724	1898.87	72.981	1841.46	71.5	1811.8	75.5
2401.42	87.617	1917.31	72.534	1856.75	71.12	1823.06	75.297
2419.18	87.5	1918.76	72.5	1861.42	71	1838.67	75
2419.34	87.499	1935.74	72.088	1875.13	70.659	1839.94	74.972
2437.26	87.378	1939.45	72	1881.4	70.5	1856.82	74.655
2455.18	87.258	1954.18	71.653	1893.51	70.195	1865.6	74.5
2473.1	87.129	1960.25	71.5	1901.43	70	1873.7	74.337
2490.5	87	1972.61	71.21	1911.9	69.746	1890.58	74.023
2491.02	86.996	1981.56	71	1921.87	69.5	1891.68	74
2508.94	86.867	1991.05	70.769	1930.28	69.292	1907.46	73.699
2526.86	86.73	2002.34	70.5	1942.58	69	1917.77	73.5
2544.78	86.589	2009.48	70.333	1948.66	68.854	1924.34	73.357
2556.53	86.5	2023.92	70	1962.76	68.5	1941.22	73.006
2562.7	86.45	2027.92	69.906	1967.05	68.392	1941.57	73
2580.63	86.301	2045.04	69.5	1982.91	68	1958.1	72.678
2598.55	86.142	2046.35	69.469	1985.43	67.934	1967.27	72.5
2613.27	86	2064.79	69.044	2002.42	67.5	1974.98	72.335
2616.47	85.968	2066.81	69	2003.82	67.465	1990.56	72
2634.39	85.801	2083.22	68.624	2021.91	67	1991.86	71.973
2652.31	85.63	2088.43	68.5	2022.2	66.992	2008.74	71.632
2665.74	85.5	2101.66	68.193	2040.58	66.506	2015.25	71.5
2670.23	85.454	2109.66	68	2040.8	66.5	2025.62	71.294
2688.15	85.291	2120.1	67.756	2058.97	66.036	2040.9	71
2706.07	85.12	2131.72	67.5	2060.34	66	2042.5	70.97
2718.1	85	2138.53	67.353	2077.35	65.555	2059.38	70.622
2723.99	84.936	2153.7	67	2079.57	65.5	2065.91	70.5
2741.91	84.74	2156.97	66.922	2095.73	65.082	2076.26	70.291
2759.84	84.511	2175.39	66.5	2098.84	65	2090.84	70
2760.65	84.5	2175.4	66.5	2114.12	64.607	2093.14	69.952
2777.76	84.294	2193.84	66.082	2118.38	64.5	2110.02	69.625
2795.68	84.058	2197.35	66	2132.5	64.128	2116.72	69.5
2799.88	84	2212.28	65.667	2137.72	64	2126.9	69.285
2813.6	83.804	2219.58	65.5	2150.88	63.666	2140.86	69
2831.52	83.518	2230.71	65.247	2157.19	63.5	2143.78	68.943
2832.61	83.5	2241.74	65	2169.27	63.18	2160.66	68.588
2849.44	83.213	2249.15	64.842	2176.24	63	2164.62	68.5
2860.62	83	2264.31	64.5	2187.65	62.692	2177.54	68.247
2867.36	82.868	2267.58	64.426	2195.18	62.5	2188.69	68
2885.28	82.54	2286.02	64.009	2206.03	62.208	2194.42	67.873
2887.36	82.5	2286.41	64	2213.83	62	2211.3	67.509
2903.2	82.165	2304.45	63.604	2224.42	61.738	2211.77	67.5
2910.06	82	2309.27	63.5	2234.15	61.5	2228.18	67.153
2921.12	81.715	2322.89	63.199	2242.8	61.277	2234.88	67
2928.53	81.5	2332.5	63	2253.86	61	2245.06	66.798
2939.05	81.187	2341.32	62.81	2261.19	60.823	2259.57	66.5
2945.25	81	2355.48	62.5	2274.27	60.5	2261.94	66.446
2956.97	80.625	2359.76	62.41	2279.57	60.369	2278.82	66.066
2960.57	80.5	2378.2	62.014	2294.54	60	2281.54	66
2974.53	80	2378.87	62	2297.95	59.922	2295.7	65.689
2974.89	79.987	2396.63	61.623	2315.44	59.5	2304.17	65.5
2987.74	79.5	2402.46	61.5	2316.34	59.48	2312.58	65.307
2992.81	79.29	2415.07	61.244	2334.72	59.031	2327.29	65
2999.74	79	2426.95	61	2336.05	59	2329.46	64.956
3010.62	78.5	2433.5	60.867	2353.1	58.594	2346.34	64.582
3010.73	78.495	2451.01	60.5	2356.89	58.5	2350.01	64.5
3020.35	78	2451.94	60.48	2371.49	58.149	2363.22	64.234
3028.65	77.513	2470.37	60.093	2378.2	58	2374.73	64
3028.86	77.5	2474.92	60	2389.87	57.724	2380.1	63.872
3036.72	77	2488.81	59.718	2399.39	57.5	2396.98	63.502
3044.04	76.5	2499.11	59.5	2408.26	57.29	2397.09	63.5
3046.57	76.321	2507.24	59.338	2420.6	57	2413.86	63.124
3050.82	76	2523.88	59	2426.64	56.853	2419.37	63
3056.97	75.5	2525.68	58.963	2441.84	56.5	2430.74	62.726
3062.98	75	2544.12	58.593	2445.02	56.425	2440.12	62.5
3064.49	74.872	2548.71	58.5	2463.25	56	2447.62	62.329
3068.88	74.5	2562.55	58.215	2463.41	55.996	2461.8	62
3074.82	74	2572.96	58	2481.79	55.57	2464.5	61.933
3080.52	73.5	2580.99	57.834	2484.89	55.5	2481.38	61.525
3082.41	73.337	2597.71	57.5	2500.17	55.161	2482.45	61.5
3086.33	73	2599.42	57.465	2506.82	55	2498.26	61.148
3091.89	72.5	2617.86	57.096	2518.56	54.733	2505.6	61
3097.01	72	2622.68	57	2528.86	54.5	2515.14	60.792
3100.34	71.653	2636.29	56.719	2536.94	54.313	2528.25	60.5
3101.74	71.5	2647.67	56.5	2550.29	54	2532.02	60.415
3105.86	71	2654.73	56.357	2555.32	53.88	2548.9	60.008
3109.64	70.5	2673.04	56	2571.96	53.5	2549.23	60
3113.3	70	2673.16	55.998	2573.71	53.462	2565.78	59.621
3116.76	69.5	2691.6	55.641	2592.09	53.049	2571	59.5
3118.26	69.277	2698.59	55.5	2594.17	53	2582.66	59.21
3120.06	69	2710.04	55.275	2610.47	52.617	2591.13	59
3123.21	68.5	2724.03	55	2615.65	52.5	2599.54	58.775
3126.2	68	2728.47	54.913	2628.86	52.2	2611.71	58.5
3129.1	67.5	2746.91	54.547	2637.4	52	2616.42	58.377
3131.86	67	2749.17	54.5	2647.24	51.759	2631.96	58
3134.54	66.5	2765.34	54.177	2658.54	51.5	2633.3	57.966
3136.18	66.191	2773.99	54	2665.63	51.331	2650.18	57.517
3137.17	66	2783.78	53.81	2679.88	51	2650.83	57.5
3139.76	65.5	2799.33	53.5	2684.01	50.899	2667.06	57.091
3142.28	65	2802.22	53.441	2701.32	50.5	2670.7	57
3144.77	64.5	2820.65	53.06	2702.39	50.474	2683.94	56.649
3147.22	64	2823.61	53	2720.78	50.052	2689.69	56.5
3149.59	63.5	2839.09	52.69	2723.22	50	2700.82	56.213
3151.9	63	2848.95	52.5	2739.16	49.642	2708.98	56
3154.1	62.521	2857.52	52.328	2745.44	49.5	2717.7	55.772
3154.19	62.5	2873.71	52	2757.54	49.227	2728.6	55.5
3156.47	62	2875.96	51.955	2767.61	49	2734.59	55.341
3158.68	61.5	2894.39	51.569	2775.93	48.818	2747.4	55
3160.88	61	2897.77	51.5	2790.34	48.5	2751.47	54.894
3163.05	60.5	2912.83	51.188	2794.31	48.416	2765.36	54.5
3165.19	60	2922.24	51	2812.7	48.009	2768.34	54.413
3167.32	59.5	2931.26	50.795	2813.06	48	2782.39	54
3169.38	59	2945.08	50.5	2831.08	47.598	2785.22	53.927
3171.43	58.5	2949.7	50.398	2835.41	47.5	2798.97	53.5
3172.02	58.356	2967.28	50	2849.46	47.187	2802.11	53.407
3173.47	58	2968.14	49.981	2857.71	47	2815.58	53
3175.49	57.5	2986.57	49.575	2867.85	46.772	2818.99	52.891
3177.51	57	2990.19	49.5	2879.87	46.5	2829.97	52.5
3179.51	56.5	3005.01	49.161	2886.23	46.352	2835.86	52.318
3181.5	56	3011.74	49	2901.89	46	2845.45	52
3183.47	55.5	3023.44	48.718	2904.61	45.936	2852.75	51.757
3185.43	55	3032.26	48.5	2923	45.54	2860.38	51.5
3187.37	54.5	3041.88	48.275	2924.82	45.5	2869.63	51.161
3189.28	54	3052.88	48	2941.38	45.121	2874.23	51
3189.94	53.827	3060.31	47.816	2946.73	45	2886.51	50.548
3191.18	53.5	3072.33	47.5	2959.76	44.701	2887.9	50.5
3193.07	53	3078.75	47.329	2968.63	44.5	2901.65	50
3194.96	52.5	3091.43	47	2978.15	44.286	2903.39	49.934
3196.82	52	3097.18	46.84	2990.86	44	2914.34	49.5
3198.68	51.5	3109.27	46.5	2996.53	43.879	2920.27	49.261
3200.53	51	3115.62	46.32	3013.34	43.5	2926.36	49
3202.38	50.5	3126.41	46	3014.91	43.463	2937.15	48.505
3204.22	50	3134.06	45.765	3033.3	43.047	2937.25	48.5
3206.05	49.5	3142.49	45.5	3035.29	43	2948.55	48
3207.86	49.002	3152.49	45.178	3051.68	42.618	2954.03	47.739
3207.87	49	3157.73	45	3056.58	42.5	2958.84	47.5
3209.68	48.5	3170.93	44.519	3070.07	42.169	2968.12	47
3211.48	48	3171.44	44.5	3077	42	2970.91	46.826
3213.28	47.5	3184.13	44	3088.45	41.713	2976.06	46.5
3215.07	47	3189.36	43.768	3096.57	41.5	2984.06	46
3216.87	46.5	3195.32	43.5	3106.83	41.245	2987.79	45.764
3218.65	46	3205.69	43	3116.25	41	2991.66	45.5
3220.44	45.5	3207.8	42.895	3125.22	40.759	2999.15	45
3222.22	45	3215.34	42.5	3134.19	40.5	3004.67	44.569
3223.97	44.5	3224.1	42	3143.6	40.228	3005.49	44.5
3225.71	44	3226.23	41.872	3151.27	40	3010.74	44
3225.78	43.98	3231.97	41.5	3161.98	39.691	3015.23	43.5
3227.43	43.5	3239.26	41	3168.22	39.5	3018.82	43
3229.14	43	3244.67	40.607	3180.37	39.102	3021.55	42.502
3230.85	42.5	3246.09	40.5	3183.34	39	3021.56	42.5
3232.57	42	3252.39	40	3197.25	38.5	3023.83	42
3234.3	41.5	3258.22	39.5	3198.75	38.438	3025.88	41.5
3236.03	41	3263.11	39.05	3208.83	38	3027.45	41
3237.77	40.5	3263.64	39	3217.13	37.61	3029.03	40.5
3239.52	40	3268.63	38.5	3219.31	37.5	3030.23	40
3241.26	39.5	3273.34	38	3228.63	37	3031.43	39.5
3243.01	39	3277.82	37.5	3235.52	36.575	3032.58	39
3243.7	38.8	3281.54	37.057	3236.64	36.5	3033.5	38.5
3244.74	38.5	3282	37	3243.65	36	3034.42	38
3246.47	38	3285.98	36.5	3249.96	35.5	3035.34	37.5
3248.21	37.5	3289.79	36	3253.9	35.149	3036.17	37
3249.97	37	3293.4	35.5	3255.49	35	3036.9	36.5
3251.74	36.5	3296.83	35	3260.44	34.5	3037.63	36
3253.51	36	3299.98	34.524	3265.16	34	3038.36	35.5
3255.29	35.5	3300.13	34.5	3269.6	33.5	3038.43	35.454
3257.07	35	3303.31	34	3272.28	33.167	3039.09	35
3258.85	34.5	3306.38	33.5	3273.61	33	3039.74	34.5
3260.61	34	3309.37	33	3277.35	32.5	3040.38	34
3261.62	33.716	3312.27	32.5	3280.89	32	3041.02	33.5
3262.39	33.5	3315.05	32	3284.25	31.5	3041.66	33
3264.17	33	3317.78	31.5	3287.42	31	3042.3	32.5
3265.98	32.5	3318.41	31.384	3290.42	30.5	3042.91	32
3267.81	32	3320.47	31	3290.67	30.458	3043.5	31.5
3269.64	31.5	3323.11	30.5	3293.32	30	3044.09	31
3271.47	31	3325.71	30	3296.08	29.5	3044.68	30.5
3273.33	30.5	3328.22	29.5	3298.76	29	3045.27	30
3275.19	30	3330.66	29	3301.36	28.5	3045.86	29.5
3277.05	29.5	3333.05	28.5	3303.87	28	3046.42	29
3278.92	29	3335.36	28	3306.3	27.5	3046.97	28.5
3279.55	28.831	3336.85	27.676	3308.66	27	3047.52	28
3280.78	28.5	3337.65	27.5	3309.05	26.915	3048.07	27.5
3282.64	28	3339.91	27	3310.96	26.5	3048.62	27
3284.51	27.5	3342.12	26.5	3313.2	26	3049.17	26.5
3286.39	27	3344.28	26	3315.42	25.5	3049.72	26
3288.29	26.5	3346.43	25.5	3317.64	25	3050.26	25.5
3290.2	26	3348.54	25	3319.83	24.5	3050.81	25
3292.12	25.5	3350.63	24.5	3321.99	24	3051.36	24.5
3294.07	25	3352.7	24	3324.09	23.5	3051.9	24
3296.02	24.5	3354.74	23.5	3326.17	23	3052.45	23.5
3297.47	24.132	3355.28	23.365	3327.44	22.687	3053.01	23
3297.98	24	3356.77	23	3328.2	22.5	3053.59	22.5
3299.95	23.5	3358.81	22.5	3330.2	22	3054.16	22
3301.93	23	3360.85	22	3332.2	21.5	3054.73	21.5
3303.93	22.5	3362.89	21.5	3334.19	21	3055.31	21
3305.95	22	3364.89	21	3336.19	20.5	3055.31	21
3307.97	21.5	3366.88	20.5	3338.18	20	3055.88	20.5
3310	21	3368.85	20	3340.16	19.5	3056.49	20
3312.02	20.5	3370.82	19.5	3342.14	19	3057.1	19.5
3314.08	20	3372.79	19	3344.11	18.5	3057.72	19
3315.39	19.692	3373.72	18.764	3345.82	18.065	3058.33	18.5
3316.2	19.5	3374.77	18.5	3346.07	18	3058.95	18
3318.35	19	3376.76	18	3348.06	17.5	3059.59	17.5
3320.51	18.5	3378.8	17.5	3350.04	17	3060.27	17
3322.68	18	3380.86	17	3352.02	16.5	3060.96	16.5
3324.86	17.5	3382.95	16.5	3353.99	16	3061.65	16
3327.05	17	3384.99	16	3355.97	15.5	3062.34	15.5
3329.29	16.5	3387.02	15.5	3357.99	15	3063.06	15
3331.56	16	3389.07	15	3360.03	14.5	3063.85	14.5
3333.31	15.621	3391.13	14.5	3362.09	14	3064.63	14
3333.87	15.5	3392.16	14.257	3364.15	13.5	3065.41	13.5
3336.19	15	3393.24	14	3364.2	13.488	3066.21	13
3338.53	14.5	3395.4	13.5	3366.22	13	3067.14	12.5
3340.92	14	3397.58	13	3368.34	12.5	3068.07	12
3343.32	13.5	3399.79	12.5	3370.5	12	3069	11.5
3345.72	13	3402.02	12	3372.75	11.5	3070.01	11
3348.14	12.5	3404.27	11.5	3375.04	11	3071.12	10.5
3350.64	12	3406.61	11	3377.38	10.5	3072.19	10.023
3351.23	11.883	3409.02	10.5	3379.82	10	3072.24	10
3353.2	11.5	3410.59	10.181	3382.31	9.5	3073.45	9.5
3355.8	11	3411.49	10	3382.59	9.445	3074.78	9
3358.45	10.5	3414.01	9.5	3384.87	9	3076.12	8.5
3361.2	10	3416.57	9	3387.53	8.5	3077.75	8
[truncated: 202,628+ more rows]
