# Supplementary material for: Multi-institutional atlas of brain metastases informs spatial modeling for precision imaging and personalized therapy
Source: Nat Commun. 2025 May 15;16:4536. doi: 10.1038/s41467-025-59584-7 (PMC12081687; doi:10.1038/s41467-025-59584-7)
Supplement: Supplementary file 4 — Source Data [file 41467_2025_59584_MOESM4_ESM.zip › All_Source_Data/Source_Data_Figure_3_D.csv]

3.162277660168379523e+00
3.162277660168379523e+00
3.000000000000000000e+00
3.741657386773941329e+00
4.123105625617660586e+00
4.123105625617660586e+00
3.741657386773941329e+00
3.000000000000000000e+00
3.316624790355399810e+00
4.242640687119284770e+00
3.741657386773941329e+00
3.000000000000000000e+00
2.449489742783177881e+00
2.236067977499789805e+00
3.000000000000000000e+00
3.741657386773941329e+00
3.000000000000000000e+00
2.449489742783177881e+00
1.732050807568877193e+00
1.414213562373095145e+00
1.732050807568877193e+00
3.000000000000000000e+00
2.449489742783177881e+00
1.732050807568877193e+00
1.414213562373095145e+00
1.000000000000000000e+00
1.414213562373095145e+00
2.449489742783177881e+00
1.732050807568877193e+00
1.414213562373095145e+00
1.000000000000000000e+00
1.000000000000000000e+00
1.000000000000000000e+00
1.414213562373095145e+00
3.741657386773941329e+00
3.000000000000000000e+00
2.236067977499789805e+00
1.414213562373095145e+00
1.000000000000000000e+00
1.000000000000000000e+00
1.000000000000000000e+00
1.000000000000000000e+00
1.414213562373095145e+00
4.123105625617660586e+00
4.358898943540673976e+00
3.741657386773941329e+00
3.316624790355399810e+00
2.236067977499789805e+00
1.414213562373095145e+00
1.000000000000000000e+00
1.000000000000000000e+00
1.000000000000000000e+00
1.000000000000000000e+00
1.414213562373095145e+00
2.236067977499789805e+00
4.123105625617660586e+00
5.099019513592784492e+00
4.582575694955839829e+00
4.242640687119284770e+00
3.741657386773941329e+00
2.236067977499789805e+00
1.414213562373095145e+00
1.000000000000000000e+00
1.000000000000000000e+00
1.000000000000000000e+00
1.000000000000000000e+00
1.414213562373095145e+00
2.236067977499789805e+00
3.162277660168379523e+00
3.316624790355399810e+00
4.242640687119284770e+00
4.582575694955839829e+00
4.242640687119284770e+00
4.123105625617660586e+00
4.242640687119284770e+00
3.316624790355399810e+00
2.236067977499789805e+00
1.414213562373095145e+00
1.000000000000000000e+00
1.000000000000000000e+00
1.000000000000000000e+00
1.000000000000000000e+00
1.414213562373095145e+00
2.236067977499789805e+00
3.162277660168379523e+00
4.123105625617660586e+00
3.741657386773941329e+00
4.358898943540673976e+00
3.741657386773941329e+00
3.316624790355399810e+00
3.162277660168379523e+00
3.316624790355399810e+00
3.741657386773941329e+00
2.236067977499789805e+00
1.414213562373095145e+00
1.000000000000000000e+00
1.000000000000000000e+00
1.000000000000000000e+00
1.000000000000000000e+00
1.414213562373095145e+00
2.236067977499789805e+00
3.162277660168379523e+00
4.123105625617660586e+00
4.358898943540673976e+00
3.741657386773941329e+00
3.000000000000000000e+00
2.449489742783177881e+00
2.236067977499789805e+00
2.449489742783177881e+00
3.000000000000000000e+00
3.162277660168379523e+00
1.732050807568877193e+00
1.414213562373095145e+00
1.414213562373095145e+00
1.000000000000000000e+00
1.414213562373095145e+00
1.732050807568877193e+00
2.449489742783177881e+00
3.316624790355399810e+00
3.741657386773941329e+00
3.316624790355399810e+00
3.162277660168379523e+00
4.242640687119284770e+00
3.316624790355399810e+00
2.449489742783177881e+00
1.732050807568877193e+00
1.414213562373095145e+00
1.732050807568877193e+00
2.449489742783177881e+00
3.316624790355399810e+00
2.449489742783177881e+00
2.236067977499789805e+00
1.732050807568877193e+00
1.414213562373095145e+00
1.732050807568877193e+00
2.449489742783177881e+00
3.000000000000000000e+00
3.741657386773941329e+00
3.000000000000000000e+00
2.449489742783177881e+00
2.236067977499789805e+00
2.236067977499789805e+00
2.449489742783177881e+00
5.099019513592784492e+00
4.123105625617660586e+00
3.162277660168379523e+00
2.236067977499789805e+00
1.414213562373095145e+00
1.000000000000000000e+00
1.414213562373095145e+00
2.236067977499789805e+00
3.162277660168379523e+00
3.000000000000000000e+00
2.449489742783177881e+00
2.236067977499789805e+00
2.449489742783177881e+00
3.000000000000000000e+00
3.741657386773941329e+00
3.000000000000000000e+00
2.449489742783177881e+00
1.732050807568877193e+00
1.414213562373095145e+00
1.414213562373095145e+00
1.732050807568877193e+00
2.449489742783177881e+00
3.000000000000000000e+00
3.741657386773941329e+00
4.358898943540673976e+00
4.123105625617660586e+00
3.162277660168379523e+00
2.236067977499789805e+00
1.414213562373095145e+00
1.000000000000000000e+00
1.414213562373095145e+00
2.236067977499789805e+00
3.162277660168379523e+00
3.162277660168379523e+00
3.162277660168379523e+00
3.316624790355399810e+00
3.741657386773941329e+00
3.000000000000000000e+00
2.449489742783177881e+00
1.732050807568877193e+00
1.414213562373095145e+00
1.000000000000000000e+00
1.000000000000000000e+00
1.414213562373095145e+00
1.732050807568877193e+00
2.449489742783177881e+00
3.000000000000000000e+00
3.741657386773941329e+00
4.242640687119284770e+00
3.316624790355399810e+00
2.449489742783177881e+00
1.732050807568877193e+00
1.414213562373095145e+00
1.732050807568877193e+00
2.449489742783177881e+00
3.316624790355399810e+00
3.316624790355399810e+00
3.741657386773941329e+00
3.316624790355399810e+00
2.449489742783177881e+00
1.732050807568877193e+00
1.414213562373095145e+00
1.000000000000000000e+00
1.000000000000000000e+00
1.000000000000000000e+00
1.000000000000000000e+00
1.414213562373095145e+00
1.732050807568877193e+00
2.449489742783177881e+00
3.316624790355399810e+00
4.242640687119284770e+00
3.741657386773941329e+00
3.000000000000000000e+00
2.449489742783177881e+00
2.236067977499789805e+00
2.449489742783177881e+00
3.000000000000000000e+00
3.741657386773941329e+00
3.741657386773941329e+00
3.162277660168379523e+00
2.236067977499789805e+00
1.414213562373095145e+00
1.000000000000000000e+00
1.000000000000000000e+00
1.000000000000000000e+00
1.000000000000000000e+00
1.000000000000000000e+00
1.000000000000000000e+00
1.414213562373095145e+00
2.236067977499789805e+00
3.162277660168379523e+00
4.123105625617660586e+00
4.358898943540673976e+00
3.741657386773941329e+00
3.316624790355399810e+00
3.162277660168379523e+00
3.316624790355399810e+00
3.741657386773941329e+00
4.358898943540673976e+00
4.123105625617660586e+00
3.162277660168379523e+00
2.236067977499789805e+00
1.414213562373095145e+00
1.000000000000000000e+00
1.000000000000000000e+00
1.000000000000000000e+00
1.000000000000000000e+00
1.000000000000000000e+00
1.000000000000000000e+00
1.414213562373095145e+00
2.236067977499789805e+00
3.000000000000000000e+00
3.741657386773941329e+00
4.582575694955839829e+00
4.582575694955839829e+00
4.242640687119284770e+00
4.123105625617660586e+00
4.242640687119284770e+00
4.582575694955839829e+00
4.582575694955839829e+00
2.236067977499789805e+00
1.414213562373095145e+00
1.000000000000000000e+00
1.000000000000000000e+00
1.000000000000000000e+00
1.000000000000000000e+00
1.000000000000000000e+00
1.000000000000000000e+00
1.414213562373095145e+00
1.732050807568877193e+00
2.449489742783177881e+00
3.316624790355399810e+00
4.242640687119284770e+00
5.196152422706632024e+00
5.099019513592784492e+00
5.000000000000000000e+00
5.000000000000000000e+00
4.358898943540673976e+00
3.741657386773941329e+00
2.236067977499789805e+00
1.414213562373095145e+00
1.000000000000000000e+00
1.000000000000000000e+00
1.000000000000000000e+00
1.000000000000000000e+00
1.000000000000000000e+00
1.000000000000000000e+00
1.000000000000000000e+00
1.414213562373095145e+00
2.236067977499789805e+00
3.162277660168379523e+00
4.123105625617660586e+00
4.582575694955839829e+00
4.242640687119284770e+00
4.123105625617660586e+00
4.123105625617660586e+00
3.741657386773941329e+00
2.236067977499789805e+00
1.414213562373095145e+00
1.000000000000000000e+00
1.000000000000000000e+00
1.000000000000000000e+00
1.000000000000000000e+00
1.000000000000000000e+00
1.000000000000000000e+00
1.000000000000000000e+00
1.414213562373095145e+00
2.236067977499789805e+00
3.162277660168379523e+00
4.123105625617660586e+00
3.741657386773941329e+00
3.316624790355399810e+00
1.414213562373095145e+00
1.000000000000000000e+00
1.000000000000000000e+00
1.000000000000000000e+00
1.000000000000000000e+00
1.000000000000000000e+00
1.000000000000000000e+00
1.000000000000000000e+00
1.414213562373095145e+00
2.236067977499789805e+00
3.162277660168379523e+00
1.414213562373095145e+00
1.000000000000000000e+00
1.000000000000000000e+00
1.000000000000000000e+00
1.000000000000000000e+00
1.000000000000000000e+00
1.000000000000000000e+00
1.000000000000000000e+00
1.414213562373095145e+00
2.236067977499789805e+00
1.414213562373095145e+00
1.000000000000000000e+00
1.000000000000000000e+00
1.000000000000000000e+00
1.000000000000000000e+00
1.000000000000000000e+00
1.414213562373095145e+00
1.732050807568877193e+00
1.000000000000000000e+00
1.414213562373095145e+00
1.000000000000000000e+00
1.414213562373095145e+00
1.732050807568877193e+00
1.414213562373095145e+00
1.000000000000000000e+00
1.000000000000000000e+00
1.000000000000000000e+00
1.000000000000000000e+00
1.000000000000000000e+00
1.000000000000000000e+00
2.236067977499789805e+00
2.000000000000000000e+00
2.000000000000000000e+00
2.000000000000000000e+00
2.000000000000000000e+00
2.000000000000000000e+00
1.414213562373095145e+00
1.000000000000000000e+00
1.414213562373095145e+00
2.236067977499789805e+00
3.000000000000000000e+00
3.000000000000000000e+00
3.000000000000000000e+00
3.000000000000000000e+00
2.828427124746190291e+00
2.236067977499789805e+00
1.414213562373095145e+00
1.000000000000000000e+00
1.000000000000000000e+00
1.000000000000000000e+00
2.000000000000000000e+00
2.828427124746190291e+00
3.605551275463989125e+00
4.000000000000000000e+00
4.000000000000000000e+00
3.605551275463989125e+00
2.828427124746190291e+00
2.236067977499789805e+00
2.000000000000000000e+00
1.000000000000000000e+00
1.000000000000000000e+00
1.414213562373095145e+00
2.236067977499789805e+00
3.162277660168379523e+00
4.000000000000000000e+00
4.000000000000000000e+00
3.464101615137754386e+00
3.000000000000000000e+00
2.828427124746190291e+00
2.236067977499789805e+00
1.414213562373095145e+00
1.000000000000000000e+00
1.000000000000000000e+00
1.000000000000000000e+00
1.000000000000000000e+00
1.000000000000000000e+00
1.000000000000000000e+00
2.000000000000000000e+00
2.828427124746190291e+00
3.605551275463989125e+00
3.464101615137754386e+00
3.000000000000000000e+00
2.449489742783177881e+00
2.236067977499789805e+00
2.449489742783177881e+00
2.236067977499789805e+00
2.000000000000000000e+00
2.236067977499789805e+00
1.000000000000000000e+00
1.414213562373095145e+00
2.000000000000000000e+00
2.000000000000000000e+00
1.414213562373095145e+00
1.000000000000000000e+00
1.000000000000000000e+00
1.414213562373095145e+00
2.236067977499789805e+00
3.162277660168379523e+00
3.000000000000000000e+00
2.449489742783177881e+00
2.236067977499789805e+00
2.000000000000000000e+00
2.236067977499789805e+00
2.449489742783177881e+00
3.000000000000000000e+00
3.162277660168379523e+00
3.605551275463989125e+00
1.000000000000000000e+00
1.414213562373095145e+00
2.236067977499789805e+00
2.828427124746190291e+00
2.828427124746190291e+00
2.236067977499789805e+00
1.414213562373095145e+00
1.000000000000000000e+00
1.000000000000000000e+00
1.000000000000000000e+00
2.000000000000000000e+00
3.000000000000000000e+00
2.449489742783177881e+00
2.236067977499789805e+00
2.000000000000000000e+00
2.000000000000000000e+00
2.000000000000000000e+00
2.236067977499789805e+00
2.828427124746190291e+00
3.605551275463989125e+00
4.000000000000000000e+00
1.000000000000000000e+00
2.000000000000000000e+00
2.828427124746190291e+00
3.605551275463989125e+00
3.605551275463989125e+00
2.828427124746190291e+00
2.236067977499789805e+00
2.000000000000000000e+00
1.414213562373095145e+00
1.000000000000000000e+00
1.000000000000000000e+00
2.000000000000000000e+00
2.828427124746190291e+00
2.236067977499789805e+00
2.000000000000000000e+00
2.000000000000000000e+00
2.000000000000000000e+00
2.000000000000000000e+00
2.236067977499789805e+00
2.828427124746190291e+00
3.605551275463989125e+00
4.123105625617660586e+00
3.162277660168379523e+00
1.000000000000000000e+00
2.000000000000000000e+00
3.000000000000000000e+00
4.000000000000000000e+00
4.123105625617660586e+00
3.605551275463989125e+00
3.162277660168379523e+00
2.828427124746190291e+00
2.236067977499789805e+00
1.414213562373095145e+00
1.000000000000000000e+00
1.000000000000000000e+00
2.000000000000000000e+00
2.828427124746190291e+00
2.236067977499789805e+00
2.000000000000000000e+00
2.000000000000000000e+00
2.000000000000000000e+00
2.000000000000000000e+00
2.236067977499789805e+00
2.828427124746190291e+00
3.605551275463989125e+00
4.472135954999579610e+00
3.605551275463989125e+00
2.828427124746190291e+00
1.000000000000000000e+00
2.000000000000000000e+00
3.000000000000000000e+00
4.000000000000000000e+00
4.472135954999579610e+00
4.123105625617660586e+00
4.000000000000000000e+00
3.605551275463989125e+00
2.828427124746190291e+00
2.000000000000000000e+00
1.000000000000000000e+00
1.000000000000000000e+00
2.000000000000000000e+00
2.828427124746190291e+00
2.236067977499789805e+00
2.000000000000000000e+00
2.000000000000000000e+00
2.000000000000000000e+00
2.000000000000000000e+00
2.236067977499789805e+00
2.828427124746190291e+00
3.605551275463989125e+00
4.472135954999579610e+00
4.123105625617660586e+00
3.162277660168379523e+00
2.236067977499789805e+00
1.414213562373095145e+00
1.000000000000000000e+00
1.000000000000000000e+00
1.414213562373095145e+00
2.236067977499789805e+00
3.162277660168379523e+00
4.123105625617660586e+00
4.472135954999579610e+00
4.123105625617660586e+00
4.000000000000000000e+00
4.000000000000000000e+00
3.162277660168379523e+00
2.236067977499789805e+00
1.414213562373095145e+00
1.000000000000000000e+00
1.000000000000000000e+00
2.000000000000000000e+00
2.828427124746190291e+00
2.236067977499789805e+00
2.000000000000000000e+00
2.000000000000000000e+00
2.000000000000000000e+00
2.000000000000000000e+00
2.236067977499789805e+00
2.828427124746190291e+00
3.605551275463989125e+00
4.472135954999579610e+00
4.472135954999579610e+00
3.605551275463989125e+00
2.828427124746190291e+00
2.236067977499789805e+00
2.000000000000000000e+00
2.000000000000000000e+00
2.236067977499789805e+00
2.828427124746190291e+00
3.605551275463989125e+00
4.472135954999579610e+00
4.123105625617660586e+00
3.741657386773941329e+00
3.605551275463989125e+00
3.741657386773941329e+00
3.605551275463989125e+00
2.828427124746190291e+00
2.000000000000000000e+00
1.000000000000000000e+00
1.000000000000000000e+00
2.000000000000000000e+00
2.828427124746190291e+00
2.236067977499789805e+00
2.000000000000000000e+00
2.000000000000000000e+00
2.000000000000000000e+00
2.000000000000000000e+00
2.236067977499789805e+00
2.828427124746190291e+00
3.605551275463989125e+00
4.472135954999579610e+00
4.582575694955839829e+00
4.242640687119284770e+00
3.605551275463989125e+00
3.162277660168379523e+00
3.000000000000000000e+00
3.000000000000000000e+00
3.162277660168379523e+00
3.605551275463989125e+00
4.242640687119284770e+00
4.123105625617660586e+00
3.464101615137754386e+00
3.000000000000000000e+00
2.828427124746190291e+00
3.000000000000000000e+00
3.464101615137754386e+00
3.000000000000000000e+00
2.000000000000000000e+00
1.000000000000000000e+00
1.000000000000000000e+00
2.000000000000000000e+00
2.828427124746190291e+00
2.449489742783177881e+00
2.236067977499789805e+00
2.236067977499789805e+00
2.000000000000000000e+00
2.236067977499789805e+00
2.449489742783177881e+00
3.000000000000000000e+00
3.741657386773941329e+00
4.123105625617660586e+00
3.741657386773941329e+00
3.605551275463989125e+00
3.605551275463989125e+00
3.741657386773941329e+00
4.000000000000000000e+00
4.000000000000000000e+00
4.123105625617660586e+00
4.472135954999579610e+00
4.582575694955839829e+00
3.741657386773941329e+00
3.000000000000000000e+00
2.449489742783177881e+00
2.236067977499789805e+00
2.449489742783177881e+00
3.000000000000000000e+00
3.162277660168379523e+00
2.236067977499789805e+00
1.414213562373095145e+00
1.000000000000000000e+00
1.000000000000000000e+00
1.414213562373095145e+00
2.236067977499789805e+00
3.000000000000000000e+00
2.828427124746190291e+00
2.449489742783177881e+00
2.236067977499789805e+00
2.449489742783177881e+00
3.000000000000000000e+00
3.464101615137754386e+00
4.123105625617660586e+00
3.464101615137754386e+00
3.000000000000000000e+00
2.828427124746190291e+00
2.828427124746190291e+00
3.000000000000000000e+00
3.464101615137754386e+00
4.123105625617660586e+00
4.690415759823429731e+00
5.385164807134503739e+00
4.472135954999579610e+00
3.605551275463989125e+00
2.828427124746190291e+00
2.236067977499789805e+00
2.000000000000000000e+00
2.236067977499789805e+00
2.828427124746190291e+00
3.605551275463989125e+00
2.828427124746190291e+00
2.000000000000000000e+00
1.000000000000000000e+00
1.000000000000000000e+00
2.000000000000000000e+00
2.236067977499789805e+00
2.828427124746190291e+00
3.000000000000000000e+00
2.828427124746190291e+00
3.000000000000000000e+00
3.464101615137754386e+00
4.123105625617660586e+00
3.464101615137754386e+00
3.000000000000000000e+00
2.449489742783177881e+00
2.236067977499789805e+00
2.236067977499789805e+00
2.449489742783177881e+00
3.000000000000000000e+00
3.464101615137754386e+00
4.123105625617660586e+00
4.690415759823429731e+00
4.472135954999579610e+00
3.605551275463989125e+00
2.828427124746190291e+00
2.236067977499789805e+00
2.000000000000000000e+00
2.236067977499789805e+00
2.828427124746190291e+00
3.605551275463989125e+00
3.000000000000000000e+00
2.000000000000000000e+00
1.000000000000000000e+00
1.000000000000000000e+00
1.000000000000000000e+00
1.414213562373095145e+00
2.236067977499789805e+00
2.828427124746190291e+00
3.605551275463989125e+00
3.741657386773941329e+00
4.123105625617660586e+00
3.464101615137754386e+00
3.000000000000000000e+00
2.449489742783177881e+00
2.236067977499789805e+00
2.000000000000000000e+00
2.000000000000000000e+00
2.236067977499789805e+00
2.449489742783177881e+00
3.000000000000000000e+00
3.464101615137754386e+00
4.123105625617660586e+00
4.582575694955839829e+00
3.741657386773941329e+00
3.000000000000000000e+00
2.449489742783177881e+00
2.236067977499789805e+00
2.449489742783177881e+00
3.000000000000000000e+00
3.741657386773941329e+00
3.162277660168379523e+00
2.236067977499789805e+00
1.414213562373095145e+00
1.000000000000000000e+00
1.000000000000000000e+00
1.414213562373095145e+00
2.236067977499789805e+00
2.828427124746190291e+00
3.605551275463989125e+00
3.741657386773941329e+00
3.000000000000000000e+00
2.449489742783177881e+00
2.236067977499789805e+00
2.000000000000000000e+00
2.000000000000000000e+00
2.000000000000000000e+00
2.000000000000000000e+00
2.236067977499789805e+00
2.449489742783177881e+00
3.000000000000000000e+00
3.741657386773941329e+00
4.582575694955839829e+00
4.123105625617660586e+00
3.464101615137754386e+00
3.000000000000000000e+00
2.828427124746190291e+00
3.000000000000000000e+00
3.464101615137754386e+00
4.123105625617660586e+00
3.605551275463989125e+00
2.828427124746190291e+00
2.000000000000000000e+00
1.000000000000000000e+00
1.000000000000000000e+00
1.414213562373095145e+00
2.236067977499789805e+00
3.162277660168379523e+00
3.605551275463989125e+00
2.828427124746190291e+00
2.236067977499789805e+00
2.000000000000000000e+00
2.000000000000000000e+00
2.000000000000000000e+00
2.000000000000000000e+00
2.000000000000000000e+00
2.000000000000000000e+00
2.236067977499789805e+00
2.828427124746190291e+00
3.605551275463989125e+00
4.472135954999579610e+00
4.472135954999579610e+00
4.123105625617660586e+00
3.741657386773941329e+00
3.605551275463989125e+00
3.741657386773941329e+00
4.000000000000000000e+00
4.123105625617660586e+00
4.000000000000000000e+00
3.000000000000000000e+00
2.000000000000000000e+00
1.000000000000000000e+00
1.000000000000000000e+00
2.000000000000000000e+00
2.828427124746190291e+00
3.605551275463989125e+00
2.828427124746190291e+00
2.236067977499789805e+00
2.000000000000000000e+00
2.000000000000000000e+00
2.000000000000000000e+00
2.000000000000000000e+00
2.000000000000000000e+00
2.000000000000000000e+00
2.236067977499789805e+00
2.828427124746190291e+00
3.464101615137754386e+00
4.123105625617660586e+00
4.582575694955839829e+00
4.242640687119284770e+00
4.123105625617660586e+00
4.000000000000000000e+00
4.000000000000000000e+00
4.000000000000000000e+00
4.000000000000000000e+00
3.605551275463989125e+00
2.828427124746190291e+00
2.000000000000000000e+00
1.000000000000000000e+00
1.414213562373095145e+00
2.236067977499789805e+00
2.828427124746190291e+00
2.828427124746190291e+00
2.236067977499789805e+00
2.000000000000000000e+00
2.000000000000000000e+00
2.000000000000000000e+00
2.000000000000000000e+00
2.000000000000000000e+00
2.000000000000000000e+00
2.236067977499789805e+00
2.449489742783177881e+00
3.000000000000000000e+00
3.741657386773941329e+00
4.582575694955839829e+00
4.472135954999579610e+00
4.123105625617660586e+00
4.000000000000000000e+00
4.000000000000000000e+00
4.000000000000000000e+00
3.605551275463989125e+00
3.162277660168379523e+00
2.236067977499789805e+00
1.414213562373095145e+00
1.000000000000000000e+00
1.000000000000000000e+00
1.414213562373095145e+00
2.236067977499789805e+00
2.828427124746190291e+00
2.236067977499789805e+00
2.000000000000000000e+00
2.000000000000000000e+00
2.000000000000000000e+00
2.000000000000000000e+00
2.000000000000000000e+00
2.000000000000000000e+00
2.000000000000000000e+00
2.236067977499789805e+00
2.828427124746190291e+00
3.605551275463989125e+00
4.472135954999579610e+00
4.472135954999579610e+00
4.123105625617660586e+00
4.000000000000000000e+00
4.000000000000000000e+00
3.605551275463989125e+00
2.828427124746190291e+00
2.236067977499789805e+00
2.000000000000000000e+00
1.000000000000000000e+00
1.000000000000000000e+00
2.000000000000000000e+00
2.828427124746190291e+00
2.236067977499789805e+00
2.000000000000000000e+00
2.000000000000000000e+00
2.000000000000000000e+00
2.000000000000000000e+00
2.000000000000000000e+00
2.000000000000000000e+00
2.000000000000000000e+00
2.236067977499789805e+00
2.828427124746190291e+00
3.605551275463989125e+00
4.242640687119284770e+00
3.605551275463989125e+00
3.162277660168379523e+00
3.000000000000000000e+00
3.000000000000000000e+00
3.000000000000000000e+00
2.236067977499789805e+00
1.414213562373095145e+00
1.000000000000000000e+00
1.000000000000000000e+00
1.000000000000000000e+00
1.414213562373095145e+00
2.236067977499789805e+00
2.236067977499789805e+00
2.000000000000000000e+00
2.000000000000000000e+00
2.000000000000000000e+00
2.000000000000000000e+00
2.000000000000000000e+00
2.000000000000000000e+00
2.000000000000000000e+00
2.236067977499789805e+00
2.828427124746190291e+00
3.605551275463989125e+00
3.605551275463989125e+00
2.828427124746190291e+00
2.236067977499789805e+00
2.000000000000000000e+00
2.000000000000000000e+00
2.000000000000000000e+00
2.000000000000000000e+00
1.000000000000000000e+00
1.000000000000000000e+00
2.000000000000000000e+00
2.236067977499789805e+00
2.000000000000000000e+00
2.000000000000000000e+00
2.000000000000000000e+00
2.000000000000000000e+00
2.000000000000000000e+00
2.000000000000000000e+00
2.000000000000000000e+00
2.236067977499789805e+00
2.828427124746190291e+00
3.605551275463989125e+00
3.162277660168379523e+00
2.236067977499789805e+00
1.414213562373095145e+00
1.000000000000000000e+00
1.000000000000000000e+00
1.000000000000000000e+00
1.000000000000000000e+00
1.000000000000000000e+00
1.000000000000000000e+00
1.414213562373095145e+00
2.236067977499789805e+00
1.732050807568877193e+00
1.414213562373095145e+00
1.732050807568877193e+00
2.000000000000000000e+00
2.000000000000000000e+00
2.000000000000000000e+00
2.236067977499789805e+00
2.449489742783177881e+00
3.000000000000000000e+00
3.162277660168379523e+00
3.000000000000000000e+00
2.000000000000000000e+00
1.000000000000000000e+00
1.000000000000000000e+00
1.414213562373095145e+00
1.414213562373095145e+00
1.000000000000000000e+00
1.414213562373095145e+00
1.732050807568877193e+00
1.414213562373095145e+00
1.732050807568877193e+00
2.449489742783177881e+00
3.000000000000000000e+00
2.828427124746190291e+00
2.236067977499789805e+00
2.000000000000000000e+00
2.000000000000000000e+00
1.000000000000000000e+00
1.414213562373095145e+00
1.414213562373095145e+00
1.732050807568877193e+00
1.414213562373095145e+00
1.000000000000000000e+00
1.414213562373095145e+00
2.236067977499789805e+00
2.236067977499789805e+00
2.000000000000000000e+00
1.414213562373095145e+00
1.000000000000000000e+00
1.000000000000000000e+00
1.000000000000000000e+00
1.000000000000000000e+00
1.000000000000000000e+00
1.414213562373095145e+00
1.732050807568877193e+00
2.000000000000000000e+00
1.414213562373095145e+00
1.000000000000000000e+00
1.000000000000000000e+00
1.000000000000000000e+00
1.000000000000000000e+00
1.000000000000000000e+00
1.000000000000000000e+00
3.000000000000000000e+00
3.162277660168379523e+00
3.000000000000000000e+00
2.449489742783177881e+00
2.449489742783177881e+00
3.000000000000000000e+00
3.741657386773941329e+00
3.000000000000000000e+00
2.449489742783177881e+00
2.236067977499789805e+00
1.732050807568877193e+00
1.000000000000000000e+00
3.000000000000000000e+00
3.162277660168379523e+00
3.162277660168379523e+00
3.000000000000000000e+00
3.162277660168379523e+00
3.316624790355399810e+00
3.741657386773941329e+00
3.000000000000000000e+00
2.449489742783177881e+00
1.732050807568877193e+00
1.414213562373095145e+00
1.414213562373095145e+00
1.000000000000000000e+00
1.000000000000000000e+00
1.414213562373095145e+00
3.162277660168379523e+00
3.316624790355399810e+00
3.000000000000000000e+00
2.449489742783177881e+00
2.236067977499789805e+00
2.236067977499789805e+00
2.236067977499789805e+00
2.236067977499789805e+00
2.236067977499789805e+00
4.242640687119284770e+00
4.123105625617660586e+00
3.741657386773941329e+00
3.000000000000000000e+00
2.449489742783177881e+00
1.732050807568877193e+00
1.414213562373095145e+00
1.000000000000000000e+00
1.000000000000000000e+00
1.000000000000000000e+00
1.000000000000000000e+00
1.000000000000000000e+00
1.414213562373095145e+00
1.732050807568877193e+00
3.000000000000000000e+00
3.741657386773941329e+00
3.316624790355399810e+00
2.449489742783177881e+00
1.732050807568877193e+00
1.414213562373095145e+00
1.414213562373095145e+00
1.414213562373095145e+00
1.414213562373095145e+00
1.414213562373095145e+00
1.414213562373095145e+00
1.732050807568877193e+00
5.477225575051661188e+00
5.196152422706632024e+00
4.242640687119284770e+00
3.316624790355399810e+00
2.449489742783177881e+00
1.732050807568877193e+00
1.414213562373095145e+00
1.000000000000000000e+00
1.000000000000000000e+00
1.000000000000000000e+00
1.000000000000000000e+00
1.000000000000000000e+00
1.000000000000000000e+00
1.000000000000000000e+00
1.414213562373095145e+00
1.732050807568877193e+00
2.449489742783177881e+00
1.732050807568877193e+00
1.414213562373095145e+00
1.414213562373095145e+00
1.000000000000000000e+00
1.000000000000000000e+00
1.414213562373095145e+00
1.414213562373095145e+00
1.414213562373095145e+00
3.316624790355399810e+00
3.741657386773941329e+00
4.123105625617660586e+00
3.162277660168379523e+00
2.236067977499789805e+00
1.414213562373095145e+00
1.000000000000000000e+00
1.000000000000000000e+00
1.000000000000000000e+00
1.000000000000000000e+00
1.000000000000000000e+00
1.000000000000000000e+00
1.414213562373095145e+00
5.099019513592784492e+00
4.582575694955839829e+00
4.123105625617660586e+00
3.162277660168379523e+00
2.236067977499789805e+00
1.414213562373095145e+00
1.000000000000000000e+00
1.000000000000000000e+00
1.000000000000000000e+00
1.000000000000000000e+00
1.000000000000000000e+00
1.000000000000000000e+00
1.000000000000000000e+00
1.000000000000000000e+00
1.000000000000000000e+00
1.414213562373095145e+00
2.236067977499789805e+00
3.000000000000000000e+00
3.162277660168379523e+00
3.000000000000000000e+00
2.236067977499789805e+00
1.414213562373095145e+00
1.000000000000000000e+00
1.000000000000000000e+00
1.000000000000000000e+00
1.000000000000000000e+00
1.000000000000000000e+00
1.000000000000000000e+00
1.000000000000000000e+00
1.414213562373095145e+00
1.732050807568877193e+00
2.449489742783177881e+00
3.000000000000000000e+00
3.741657386773941329e+00
4.123105625617660586e+00
4.123105625617660586e+00
4.242640687119284770e+00
4.582575694955839829e+00
4.123105625617660586e+00
3.162277660168379523e+00
2.236067977499789805e+00
1.414213562373095145e+00
1.000000000000000000e+00
1.000000000000000000e+00
1.000000000000000000e+00
1.000000000000000000e+00
1.000000000000000000e+00
1.000000000000000000e+00
1.414213562373095145e+00
2.236067977499789805e+00
4.358898943540673976e+00
3.741657386773941329e+00
3.316624790355399810e+00
3.162277660168379523e+00
2.449489742783177881e+00
1.732050807568877193e+00
1.414213562373095145e+00
1.414213562373095145e+00
1.414213562373095145e+00
1.414213562373095145e+00
1.414213562373095145e+00
1.414213562373095145e+00
1.000000000000000000e+00
1.000000000000000000e+00
1.000000000000000000e+00
1.414213562373095145e+00
1.732050807568877193e+00
2.449489742783177881e+00
3.316624790355399810e+00
2.449489742783177881e+00
1.732050807568877193e+00
1.414213562373095145e+00
1.000000000000000000e+00
1.000000000000000000e+00
1.000000000000000000e+00
1.000000000000000000e+00
1.000000000000000000e+00
1.000000000000000000e+00
1.000000000000000000e+00
1.000000000000000000e+00
1.414213562373095145e+00
1.732050807568877193e+00
2.449489742783177881e+00
3.000000000000000000e+00
3.741657386773941329e+00
4.358898943540673976e+00
5.099019513592784492e+00
5.099019513592784492e+00
4.123105625617660586e+00
3.162277660168379523e+00
2.236067977499789805e+00
1.414213562373095145e+00
1.000000000000000000e+00
1.000000000000000000e+00
1.000000000000000000e+00
1.000000000000000000e+00
1.000000000000000000e+00
1.000000000000000000e+00
1.414213562373095145e+00
2.236067977499789805e+00
3.162277660168379523e+00
3.741657386773941329e+00
3.000000000000000000e+00
2.449489742783177881e+00
2.236067977499789805e+00
2.449489742783177881e+00
2.449489742783177881e+00
2.236067977499789805e+00
2.236067977499789805e+00
2.236067977499789805e+00
2.236067977499789805e+00
2.236067977499789805e+00
1.732050807568877193e+00
1.414213562373095145e+00
1.000000000000000000e+00
1.000000000000000000e+00
1.000000000000000000e+00
1.414213562373095145e+00
2.236067977499789805e+00
3.162277660168379523e+00
2.236067977499789805e+00
1.414213562373095145e+00
1.000000000000000000e+00
1.000000000000000000e+00
1.000000000000000000e+00
1.000000000000000000e+00
1.000000000000000000e+00
1.000000000000000000e+00
1.000000000000000000e+00
1.000000000000000000e+00
1.000000000000000000e+00
1.000000000000000000e+00
1.414213562373095145e+00
1.732050807568877193e+00
2.449489742783177881e+00
3.000000000000000000e+00
3.741657386773941329e+00
4.358898943540673976e+00
5.099019513592784492e+00
4.123105625617660586e+00
3.162277660168379523e+00
2.236067977499789805e+00
1.414213562373095145e+00
1.000000000000000000e+00
1.000000000000000000e+00
1.000000000000000000e+00
1.000000000000000000e+00
1.000000000000000000e+00
1.000000000000000000e+00
1.414213562373095145e+00
2.236067977499789805e+00
3.162277660168379523e+00
3.316624790355399810e+00
2.449489742783177881e+00
1.732050807568877193e+00
1.414213562373095145e+00
1.732050807568877193e+00
2.449489742783177881e+00
3.162277660168379523e+00
3.162277660168379523e+00
3.162277660168379523e+00
3.000000000000000000e+00
3.000000000000000000e+00
2.449489742783177881e+00
1.732050807568877193e+00
1.414213562373095145e+00
1.414213562373095145e+00
1.000000000000000000e+00
1.414213562373095145e+00
2.236067977499789805e+00
3.162277660168379523e+00
2.236067977499789805e+00
1.414213562373095145e+00
1.000000000000000000e+00
1.000000000000000000e+00
1.000000000000000000e+00
1.000000000000000000e+00
1.000000000000000000e+00
1.000000000000000000e+00
1.000000000000000000e+00
1.000000000000000000e+00
1.000000000000000000e+00
1.000000000000000000e+00
1.000000000000000000e+00
1.414213562373095145e+00
1.732050807568877193e+00
2.449489742783177881e+00
3.000000000000000000e+00
3.741657386773941329e+00
4.358898943540673976e+00
4.242640687119284770e+00
3.316624790355399810e+00
2.449489742783177881e+00
1.732050807568877193e+00
1.414213562373095145e+00
1.414213562373095145e+00
1.000000000000000000e+00
1.000000000000000000e+00
1.000000000000000000e+00
1.000000000000000000e+00
1.414213562373095145e+00
2.236067977499789805e+00
3.162277660168379523e+00
3.741657386773941329e+00
3.000000000000000000e+00
2.236067977499789805e+00
1.414213562373095145e+00
1.000000000000000000e+00
1.414213562373095145e+00
2.236067977499789805e+00
3.000000000000000000e+00
3.316624790355399810e+00
3.162277660168379523e+00
3.000000000000000000e+00
3.162277660168379523e+00
3.000000000000000000e+00
2.449489742783177881e+00
2.236067977499789805e+00
1.414213562373095145e+00
1.000000000000000000e+00
1.414213562373095145e+00
2.236067977499789805e+00
3.162277660168379523e+00
2.236067977499789805e+00
1.414213562373095145e+00
1.000000000000000000e+00
1.000000000000000000e+00
1.000000000000000000e+00
1.000000000000000000e+00
1.000000000000000000e+00
1.000000000000000000e+00
1.000000000000000000e+00
1.000000000000000000e+00
1.000000000000000000e+00
1.000000000000000000e+00
1.000000000000000000e+00
1.000000000000000000e+00
1.414213562373095145e+00
1.732050807568877193e+00
2.449489742783177881e+00
3.000000000000000000e+00
3.741657386773941329e+00
4.358898943540673976e+00
3.741657386773941329e+00
3.000000000000000000e+00
2.449489742783177881e+00
2.236067977499789805e+00
1.732050807568877193e+00
1.414213562373095145e+00
1.414213562373095145e+00
1.414213562373095145e+00
1.414213562373095145e+00
1.732050807568877193e+00
2.449489742783177881e+00
3.316624790355399810e+00
4.242640687119284770e+00
4.123105625617660586e+00
2.449489742783177881e+00
1.732050807568877193e+00
1.414213562373095145e+00
1.000000000000000000e+00
1.414213562373095145e+00
1.732050807568877193e+00
2.449489742783177881e+00
3.162277660168379523e+00
3.000000000000000000e+00
3.000000000000000000e+00
3.000000000000000000e+00
3.162277660168379523e+00
3.316624790355399810e+00
2.449489742783177881e+00
1.732050807568877193e+00
1.414213562373095145e+00
1.732050807568877193e+00
2.449489742783177881e+00
3.162277660168379523e+00
2.236067977499789805e+00
1.414213562373095145e+00
1.000000000000000000e+00
1.000000000000000000e+00
1.000000000000000000e+00
1.000000000000000000e+00
1.000000000000000000e+00
1.414213562373095145e+00
1.414213562373095145e+00
1.414213562373095145e+00
1.414213562373095145e+00
1.000000000000000000e+00
1.000000000000000000e+00
1.000000000000000000e+00
1.000000000000000000e+00
1.414213562373095145e+00
1.732050807568877193e+00
2.449489742783177881e+00
3.000000000000000000e+00
3.741657386773941329e+00
4.358898943540673976e+00
3.741657386773941329e+00
3.316624790355399810e+00
3.000000000000000000e+00
2.449489742783177881e+00
2.236067977499789805e+00
2.236067977499789805e+00
2.236067977499789805e+00
2.236067977499789805e+00
2.449489742783177881e+00
3.000000000000000000e+00
3.741657386773941329e+00
4.123105625617660586e+00
4.123105625617660586e+00
2.000000000000000000e+00
1.414213562373095145e+00
1.000000000000000000e+00
1.000000000000000000e+00
1.000000000000000000e+00
1.414213562373095145e+00
2.236067977499789805e+00
3.000000000000000000e+00
3.000000000000000000e+00
3.000000000000000000e+00
3.000000000000000000e+00
3.162277660168379523e+00
3.162277660168379523e+00
3.000000000000000000e+00
2.449489742783177881e+00
2.236067977499789805e+00
2.449489742783177881e+00
3.000000000000000000e+00
3.162277660168379523e+00
2.236067977499789805e+00
1.414213562373095145e+00
1.000000000000000000e+00
1.000000000000000000e+00
1.000000000000000000e+00
1.000000000000000000e+00
1.414213562373095145e+00
1.732050807568877193e+00
2.236067977499789805e+00
2.236067977499789805e+00
1.732050807568877193e+00
1.414213562373095145e+00
1.000000000000000000e+00
1.000000000000000000e+00
1.000000000000000000e+00
1.000000000000000000e+00
1.414213562373095145e+00
1.732050807568877193e+00
2.449489742783177881e+00
3.000000000000000000e+00
3.741657386773941329e+00
4.582575694955839829e+00
4.242640687119284770e+00
3.741657386773941329e+00
3.316624790355399810e+00
3.162277660168379523e+00
3.162277660168379523e+00
3.162277660168379523e+00
3.162277660168379523e+00
3.316624790355399810e+00
3.741657386773941329e+00
3.316624790355399810e+00
3.162277660168379523e+00
3.162277660168379523e+00
3.162277660168379523e+00
1.000000000000000000e+00
1.414213562373095145e+00
1.000000000000000000e+00
1.000000000000000000e+00
1.000000000000000000e+00
1.414213562373095145e+00
1.732050807568877193e+00
2.449489742783177881e+00
3.000000000000000000e+00
3.000000000000000000e+00
3.000000000000000000e+00
3.162277660168379523e+00
3.000000000000000000e+00
3.162277660168379523e+00
3.316624790355399810e+00
3.162277660168379523e+00
3.316624790355399810e+00
3.741657386773941329e+00
3.162277660168379523e+00
2.236067977499789805e+00
1.414213562373095145e+00
1.000000000000000000e+00
1.000000000000000000e+00
1.000000000000000000e+00
1.414213562373095145e+00
1.732050807568877193e+00
2.449489742783177881e+00
3.000000000000000000e+00
3.000000000000000000e+00
2.449489742783177881e+00
1.732050807568877193e+00
1.414213562373095145e+00
1.414213562373095145e+00
1.000000000000000000e+00
1.000000000000000000e+00
1.000000000000000000e+00
1.414213562373095145e+00
1.732050807568877193e+00
2.449489742783177881e+00
3.316624790355399810e+00
4.242640687119284770e+00
5.099019513592784492e+00
4.582575694955839829e+00
4.242640687119284770e+00
4.123105625617660586e+00
4.123105625617660586e+00
4.123105625617660586e+00
3.741657386773941329e+00
3.316624790355399810e+00
3.000000000000000000e+00
2.449489742783177881e+00
2.236067977499789805e+00
2.236067977499789805e+00
2.236067977499789805e+00
2.449489742783177881e+00
1.000000000000000000e+00
1.000000000000000000e+00
1.000000000000000000e+00
1.000000000000000000e+00
1.000000000000000000e+00
1.414213562373095145e+00
2.236067977499789805e+00
3.000000000000000000e+00
3.000000000000000000e+00
3.000000000000000000e+00
3.000000000000000000e+00
3.000000000000000000e+00
3.000000000000000000e+00
3.162277660168379523e+00
3.605551275463989125e+00
4.242640687119284770e+00
4.123105625617660586e+00
3.162277660168379523e+00
2.236067977499789805e+00
1.414213562373095145e+00
1.000000000000000000e+00
1.000000000000000000e+00
1.000000000000000000e+00
1.414213562373095145e+00
2.236067977499789805e+00
3.000000000000000000e+00
3.162277660168379523e+00
3.000000000000000000e+00
3.000000000000000000e+00
2.449489742783177881e+00
2.236067977499789805e+00
1.732050807568877193e+00
1.414213562373095145e+00
1.000000000000000000e+00
1.000000000000000000e+00
1.000000000000000000e+00
1.414213562373095145e+00
2.236067977499789805e+00
3.162277660168379523e+00
4.123105625617660586e+00
5.099019513592784492e+00
5.477225575051661188e+00
5.196152422706632024e+00
5.099019513592784492e+00
4.358898943540673976e+00
3.741657386773941329e+00
3.000000000000000000e+00
2.449489742783177881e+00
2.236067977499789805e+00
1.732050807568877193e+00
1.414213562373095145e+00
1.414213562373095145e+00
1.414213562373095145e+00
1.732050807568877193e+00
2.449489742783177881e+00
1.000000000000000000e+00
1.000000000000000000e+00
1.000000000000000000e+00
1.000000000000000000e+00
1.000000000000000000e+00
1.414213562373095145e+00
2.236067977499789805e+00
3.000000000000000000e+00
3.000000000000000000e+00
3.000000000000000000e+00
3.000000000000000000e+00
3.000000000000000000e+00
3.000000000000000000e+00
3.162277660168379523e+00
3.605551275463989125e+00
4.242640687119284770e+00
4.242640687119284770e+00
3.316624790355399810e+00
2.449489742783177881e+00
1.732050807568877193e+00
1.414213562373095145e+00
1.000000000000000000e+00
1.000000000000000000e+00
1.414213562373095145e+00
2.236067977499789805e+00
3.162277660168379523e+00
3.316624790355399810e+00
3.162277660168379523e+00
3.162277660168379523e+00
3.000000000000000000e+00
3.000000000000000000e+00
2.449489742783177881e+00
1.732050807568877193e+00
1.414213562373095145e+00
1.000000000000000000e+00
1.000000000000000000e+00
1.414213562373095145e+00
2.236067977499789805e+00
3.000000000000000000e+00
3.741657386773941329e+00
4.582575694955839829e+00
5.477225575051661188e+00
5.477225575051661188e+00
4.582575694955839829e+00
3.741657386773941329e+00
3.000000000000000000e+00
2.449489742783177881e+00
1.732050807568877193e+00
1.414213562373095145e+00
1.414213562373095145e+00
1.000000000000000000e+00
1.000000000000000000e+00
1.000000000000000000e+00
1.414213562373095145e+00
1.732050807568877193e+00
2.449489742783177881e+00
1.000000000000000000e+00
1.000000000000000000e+00
1.000000000000000000e+00
1.000000000000000000e+00
1.000000000000000000e+00
1.414213562373095145e+00
2.236067977499789805e+00
3.000000000000000000e+00
3.000000000000000000e+00
3.000000000000000000e+00
3.000000000000000000e+00
3.000000000000000000e+00
3.000000000000000000e+00
3.162277660168379523e+00
3.605551275463989125e+00
4.242640687119284770e+00
4.582575694955839829e+00
3.741657386773941329e+00
3.000000000000000000e+00
2.236067977499789805e+00
1.414213562373095145e+00
1.000000000000000000e+00
1.000000000000000000e+00
1.414213562373095145e+00
2.236067977499789805e+00
3.162277660168379523e+00
3.741657386773941329e+00
3.605551275463989125e+00
3.162277660168379523e+00
3.000000000000000000e+00
3.000000000000000000e+00
3.000000000000000000e+00
2.236067977499789805e+00
1.414213562373095145e+00
1.000000000000000000e+00
1.000000000000000000e+00
1.414213562373095145e+00
1.732050807568877193e+00
2.449489742783177881e+00
3.316624790355399810e+00
4.242640687119284770e+00
5.196152422706632024e+00
5.196152422706632024e+00
4.242640687119284770e+00
3.316624790355399810e+00
2.449489742783177881e+00
1.732050807568877193e+00
1.414213562373095145e+00
1.000000000000000000e+00
1.000000000000000000e+00
1.000000000000000000e+00
1.000000000000000000e+00
1.000000000000000000e+00
1.000000000000000000e+00
1.414213562373095145e+00
1.732050807568877193e+00
1.000000000000000000e+00
1.000000000000000000e+00
1.000000000000000000e+00
1.000000000000000000e+00
1.000000000000000000e+00
1.414213562373095145e+00
2.236067977499789805e+00
3.000000000000000000e+00
3.000000000000000000e+00
3.000000000000000000e+00
3.000000000000000000e+00
3.000000000000000000e+00
3.000000000000000000e+00
3.162277660168379523e+00
3.605551275463989125e+00
4.242640687119284770e+00
5.000000000000000000e+00
4.242640687119284770e+00
3.316624790355399810e+00
2.449489742783177881e+00
1.732050807568877193e+00
1.414213562373095145e+00
1.414213562373095145e+00
1.732050807568877193e+00
2.449489742783177881e+00
3.316624790355399810e+00
4.242640687119284770e+00
3.605551275463989125e+00
3.162277660168379523e+00
3.000000000000000000e+00
3.000000000000000000e+00
3.000000000000000000e+00
2.449489742783177881e+00
1.732050807568877193e+00
1.414213562373095145e+00
1.000000000000000000e+00
1.000000000000000000e+00
1.414213562373095145e+00
2.236067977499789805e+00
3.162277660168379523e+00
4.123105625617660586e+00
5.099019513592784492e+00
5.099019513592784492e+00
4.123105625617660586e+00
3.162277660168379523e+00
2.236067977499789805e+00
1.414213562373095145e+00
1.000000000000000000e+00
1.000000000000000000e+00
1.000000000000000000e+00
1.000000000000000000e+00
1.000000000000000000e+00
1.000000000000000000e+00
1.000000000000000000e+00
1.000000000000000000e+00
1.414213562373095145e+00
2.236067977499789805e+00
1.000000000000000000e+00
1.000000000000000000e+00
1.000000000000000000e+00
1.000000000000000000e+00
1.000000000000000000e+00
1.414213562373095145e+00
2.236067977499789805e+00
3.000000000000000000e+00
3.000000000000000000e+00
3.000000000000000000e+00
3.000000000000000000e+00
3.000000000000000000e+00
3.000000000000000000e+00
3.162277660168379523e+00
3.605551275463989125e+00
4.242640687119284770e+00
4.472135954999579610e+00
4.582575694955839829e+00
3.741657386773941329e+00
3.000000000000000000e+00
2.449489742783177881e+00
2.236067977499789805e+00
2.236067977499789805e+00
2.449489742783177881e+00
3.000000000000000000e+00
3.741657386773941329e+00
4.242640687119284770e+00
3.605551275463989125e+00
3.162277660168379523e+00
3.000000000000000000e+00
3.000000000000000000e+00
3.000000000000000000e+00
3.000000000000000000e+00
2.236067977499789805e+00
1.414213562373095145e+00
1.000000000000000000e+00
1.000000000000000000e+00
1.414213562373095145e+00
2.236067977499789805e+00
3.162277660168379523e+00
4.123105625617660586e+00
5.099019513592784492e+00
5.099019513592784492e+00
4.123105625617660586e+00
3.162277660168379523e+00
2.236067977499789805e+00
1.414213562373095145e+00
1.000000000000000000e+00
1.000000000000000000e+00
1.000000000000000000e+00
1.000000000000000000e+00
1.000000000000000000e+00
1.000000000000000000e+00
1.000000000000000000e+00
1.000000000000000000e+00
1.414213562373095145e+00
2.236067977499789805e+00
1.414213562373095145e+00
1.000000000000000000e+00
1.000000000000000000e+00
1.000000000000000000e+00
1.000000000000000000e+00
1.414213562373095145e+00
2.236067977499789805e+00
3.000000000000000000e+00
3.000000000000000000e+00
3.000000000000000000e+00
3.000000000000000000e+00
3.000000000000000000e+00
3.000000000000000000e+00
3.162277660168379523e+00
3.605551275463989125e+00
4.242640687119284770e+00
4.123105625617660586e+00
4.242640687119284770e+00
4.358898943540673976e+00
3.741657386773941329e+00
3.316624790355399810e+00
3.162277660168379523e+00
3.162277660168379523e+00
3.316624790355399810e+00
3.741657386773941329e+00
4.358898943540673976e+00
4.123105625617660586e+00
3.605551275463989125e+00
3.162277660168379523e+00
3.000000000000000000e+00
3.000000000000000000e+00
3.000000000000000000e+00
3.000000000000000000e+00
2.236067977499789805e+00
1.414213562373095145e+00
1.000000000000000000e+00
1.000000000000000000e+00
1.414213562373095145e+00
2.236067977499789805e+00
3.162277660168379523e+00
4.123105625617660586e+00
5.099019513592784492e+00
5.099019513592784492e+00
4.123105625617660586e+00
3.162277660168379523e+00
2.236067977499789805e+00
1.414213562373095145e+00
1.000000000000000000e+00
1.000000000000000000e+00
1.000000000000000000e+00
1.000000000000000000e+00
1.000000000000000000e+00
1.000000000000000000e+00
1.000000000000000000e+00
1.414213562373095145e+00
1.732050807568877193e+00
2.449489742783177881e+00
3.162277660168379523e+00
1.000000000000000000e+00
1.000000000000000000e+00
1.000000000000000000e+00
1.000000000000000000e+00
1.000000000000000000e+00
1.414213562373095145e+00
2.236067977499789805e+00
3.000000000000000000e+00
3.162277660168379523e+00
3.162277660168379523e+00
3.162277660168379523e+00
3.000000000000000000e+00
3.162277660168379523e+00
3.316624790355399810e+00
3.741657386773941329e+00
4.123105625617660586e+00
4.000000000000000000e+00
4.123105625617660586e+00
4.242640687119284770e+00
4.242640687119284770e+00
4.242640687119284770e+00
4.123105625617660586e+00
4.123105625617660586e+00
4.242640687119284770e+00
4.582575694955839829e+00
4.358898943540673976e+00
3.741657386773941329e+00
3.316624790355399810e+00
3.162277660168379523e+00
3.000000000000000000e+00
3.000000000000000000e+00
3.000000000000000000e+00
3.000000000000000000e+00
2.449489742783177881e+00
1.732050807568877193e+00
1.414213562373095145e+00
1.000000000000000000e+00
1.414213562373095145e+00
2.236067977499789805e+00
3.162277660168379523e+00
4.123105625617660586e+00
5.099019513592784492e+00
5.099019513592784492e+00
4.123105625617660586e+00
3.162277660168379523e+00
2.236067977499789805e+00
1.414213562373095145e+00
1.000000000000000000e+00
1.000000000000000000e+00
1.000000000000000000e+00
1.000000000000000000e+00
1.000000000000000000e+00
1.000000000000000000e+00
1.414213562373095145e+00
1.732050807568877193e+00
2.449489742783177881e+00
3.000000000000000000e+00
3.162277660168379523e+00
1.000000000000000000e+00
1.000000000000000000e+00
1.000000000000000000e+00
1.000000000000000000e+00
1.414213562373095145e+00
1.732050807568877193e+00
2.449489742783177881e+00
3.316624790355399810e+00
3.605551275463989125e+00
3.316624790355399810e+00
3.162277660168379523e+00
3.316624790355399810e+00
3.741657386773941329e+00
4.123105625617660586e+00
4.123105625617660586e+00
4.000000000000000000e+00
3.741657386773941329e+00
3.605551275463989125e+00
3.605551275463989125e+00
3.741657386773941329e+00
4.123105625617660586e+00
4.690415759823429731e+00
5.196152422706632024e+00
5.000000000000000000e+00
4.242640687119284770e+00
3.605551275463989125e+00
3.162277660168379523e+00
3.000000000000000000e+00
3.000000000000000000e+00
3.000000000000000000e+00
3.000000000000000000e+00
3.000000000000000000e+00
3.000000000000000000e+00
2.236067977499789805e+00
1.414213562373095145e+00
1.000000000000000000e+00
1.414213562373095145e+00
2.236067977499789805e+00
3.000000000000000000e+00
3.741657386773941329e+00
4.358898943540673976e+00
4.358898943540673976e+00
3.741657386773941329e+00
3.316624790355399810e+00
2.449489742783177881e+00
1.732050807568877193e+00
1.414213562373095145e+00
1.414213562373095145e+00
1.414213562373095145e+00
1.414213562373095145e+00
1.414213562373095145e+00
1.414213562373095145e+00
1.732050807568877193e+00
2.449489742783177881e+00
3.000000000000000000e+00
3.741657386773941329e+00
3.162277660168379523e+00
1.414213562373095145e+00
1.000000000000000000e+00
1.000000000000000000e+00
1.000000000000000000e+00
1.000000000000000000e+00
1.414213562373095145e+00
2.236067977499789805e+00
2.449489742783177881e+00
3.000000000000000000e+00
3.741657386773941329e+00
3.605551275463989125e+00
3.741657386773941329e+00
4.123105625617660586e+00
4.582575694955839829e+00
4.123105625617660586e+00
3.741657386773941329e+00
3.316624790355399810e+00
3.162277660168379523e+00
3.162277660168379523e+00
3.316624790355399810e+00
3.741657386773941329e+00
4.123105625617660586e+00
4.690415759823429731e+00
5.000000000000000000e+00
4.242640687119284770e+00
3.605551275463989125e+00
3.162277660168379523e+00
3.000000000000000000e+00
3.000000000000000000e+00
3.000000000000000000e+00
3.000000000000000000e+00
3.000000000000000000e+00
3.162277660168379523e+00
2.236067977499789805e+00
1.414213562373095145e+00
1.000000000000000000e+00
1.414213562373095145e+00
1.732050807568877193e+00
2.449489742783177881e+00
3.000000000000000000e+00
3.741657386773941329e+00
3.741657386773941329e+00
3.000000000000000000e+00
[truncated: 998,000+ more rows]
