# Supplementary material for: Multi-institutional atlas of brain metastases informs spatial modeling for precision imaging and personalized therapy
Source: Nat Commun. 2025 May 15;16:4536. doi: 10.1038/s41467-025-59584-7 (PMC12081687; doi:10.1038/s41467-025-59584-7)
Supplement: Supplementary file 4 — Source Data [file 41467_2025_59584_MOESM4_ESM.zip › All_Source_Data/Source_Data_Supplemental_Figure_6.xlsx]

## Sheet: Supplemental_Figure_6_Lung
Region	Mean Perfusion [arb. unit]	%Contribution/vol
Cortical White Matter	531.026	0.0561557
Cerebellar Cortex	523.048	0.0891452
Superiorfrontal	534.456	0.0518992
Cerebellar White Matter	516.888	0.103471
Precentral	610.202	0.101918
Superiorparietal	638.484	0.0762005
Caudalmiddlefrontal	586.387	0.0968146
Precuneus	815.436	0.071406
Rostralmiddlefrontal	530.387	0.054362
Postcentral	628.353	0.0564581
Lateraloccipital	611.408	0.0509813
Middletemporal	574.041	0.0371634
Inferiorparietal	754.33	0.0416395
Inferiortemporal	435.928	0.0410749
Paracentral	694.248	0.0927745
Superiortemporal	560.52	0.0261579
Brain Stem	409.15	0.0411732
Thalamus	581.197	0.050681
Supramarginal	674.875	0.0332967
Fusiform	567.309	0.0419437
Lingual	677.319	0.0502902
Putamen	537.551	0.0594027
Cuneus	775.465	0.0723747
Lateralorbitofrontal	418.607	0.0316123
Hippocampus	557.538	0.0457561
Caudate	486.399	0.0489866
Parsopercularis	621.315	0.0353342
Pericalcarine	813.13	0.0710934
Insula	600.066	0.0180836
Parstriangularis	499.845	0.0224818
Rostralanteriorcingulate	633.149	0.0347616
Isthmuscingulate	757.779	0.0360219
Entorhinal	430.338	0.0513301
Caudalanteriorcingulate	606.188	0.0327038
Transversetemporal	716.763	0.0619339
Medialorbitofrontal	437.31	0.0152335
Ventral Dc	466.924	0.0149855
Posteriorcingulate	716.263	0.0187475
Lateral Ventricle	397.413	0.00905926
Amygdala	496.165	0.0265939
Parsorbitalis	454.171	0.0172795
Parahippocampal	535.357	0.0126804
4Thventricle	470.68	0.0268711
Pallidum	443.339	0.0127169
Csf	521.05	0.0242673
3Rdventricle	461.32	0.0298141
Choroid Plexus	668.184	0.0254683
Accumbens	511.606	0.0103203
Inferior Lateral Ventricle	500.82	0
Wmhypointensities	373.69	0

## Sheet: Supplemental_Figure_6_Melanoma
Region	Mean Perfusion [arb. unit]	%Contribution/vol
Cortical White Matter	531.026	0.0513013
Superiorfrontal	534.456	0.0792734
Cerebellar Cortex	523.048	0.0393155
Superiorparietal	638.484	0.0780606
Caudalmiddlefrontal	586.387	0.117988
Precuneus	815.436	0.0861227
Superiortemporal	560.52	0.0515705
Middletemporal	574.041	0.0569696
Inferiorparietal	754.33	0.0647887
Inferiortemporal	435.928	0.0666246
Precentral	610.202	0.0561158
Postcentral	628.353	0.0578032
Putamen	537.551	0.130891
Rostralmiddlefrontal	530.387	0.0545551
Supramarginal	674.875	0.0560928
Lateraloccipital	611.408	0.0488932
Insula	600.066	0.0830716
Lateralorbitofrontal	418.607	0.0607893
Paracentral	694.248	0.0883788
Cerebellar White Matter	516.888	0.03013
Cuneus	775.465	0.109686
Parsopercularis	621.315	0.0833735
Lingual	677.319	0.0656434
Fusiform	567.309	0.0422181
Brain Stem	409.15	0.0323008
Thalamus	581.197	0.0359081
Caudate	486.399	0.074665
Parstriangularis	499.845	0.0529116
Medialorbitofrontal	437.31	0.0528226
Hippocampus	557.538	0.0495815
Parsorbitalis	454.171	0.0768172
Pericalcarine	813.13	0.0853334
Posteriorcingulate	716.263	0.0444496
Caudalanteriorcingulate	606.188	0.0581546
Ventral Dc	466.924	0.02798
Parahippocampal	535.357	0.0507344
Rostralanteriorcingulate	633.149	0.0370884
Accumbens	511.606	0.165165
Isthmuscingulate	757.779	0.0411782
Pallidum	443.339	0.0424003
Entorhinal	430.338	0.0315957
Amygdala	496.165	0.0304006
Csf	521.05	0.0323645
Lateral Ventricle	397.413	0.0026849
Transversetemporal	716.763	0.015018
Inferior Lateral Ventricle	500.82	0
Wmhypointensities	373.69	0
3Rdventricle	461.32	0
4Thventricle	470.68	0
Choroid Plexus	668.184	0

## Sheet: Supplemental_Figure_6_Breast
Region	Mean Perfusion [arb. unit]	%Contribution/vol
Cortical White Matter	531.026	0.051146
Cerebellar Cortex	523.048	0.138897
Cerebellar White Matter	516.888	0.115668
Superiorfrontal	534.456	0.0383632
Precentral	610.202	0.0679272
Superiorparietal	638.484	0.067812
Brain Stem	409.15	0.0586494
Lateraloccipital	611.408	0.0544945
Rostralmiddlefrontal	530.387	0.0465493
Caudalmiddlefrontal	586.387	0.0707373
Inferiorparietal	754.33	0.0394415
Precuneus	815.436	0.0494042
Postcentral	628.353	0.0434023
Inferiortemporal	435.928	0.0393639
Putamen	537.551	0.0871129
Superiortemporal	560.52	0.021639
Middletemporal	574.041	0.0229048
Caudate	486.399	0.0907842
Thalamus	581.197	0.035613
Supramarginal	674.875	0.022229
Cuneus	775.465	0.062593
Fusiform	567.309	0.0273773
Paracentral	694.248	0.0366792
Insula	600.066	0.0278037
Lateralorbitofrontal	418.607	0.0190743
Lingual	677.319	0.0259109
Hippocampus	557.538	0.0346255
Pericalcarine	813.13	0.0737819
Pallidum	443.339	0.0659891
Parsopercularis	621.315	0.0258574
Medialorbitofrontal	437.31	0.0210794
Ventral Dc	466.924	0.0207363
Rostralanteriorcingulate	633.149	0.0280593
Entorhinal	430.338	0.0478075
Isthmuscingulate	757.779	0.026703
Posteriorcingulate	716.263	0.0180152
Accumbens	511.606	0.0892545
Amygdala	496.165	0.0328566
Parsorbitalis	454.171	0.024907
Parstriangularis	499.845	0.0114372
Caudalanteriorcingulate	606.188	0.0188558
Lateral Ventricle	397.413	0.00522325
Csf	521.05	0.0209875
4Thventricle	470.68	0.0116197
Transversetemporal	716.763	0.0097388
Parahippocampal	535.357	0
Inferior Lateral Ventricle	500.82	0
Wmhypointensities	373.69	0
3Rdventricle	461.32	0
Choroid Plexus	668.184	0
