# Supplementary material for: Multi-institutional atlas of brain metastases informs spatial modeling for precision imaging and personalized therapy
Source: Nat Commun. 2025 May 15;16:4536. doi: 10.1038/s41467-025-59584-7 (PMC12081687; doi:10.1038/s41467-025-59584-7)
Supplement: Supplementary file 4 — Source Data [file 41467_2025_59584_MOESM4_ESM.zip › All_Source_Data/Source_Data_Figure_4.xlsx]

## Sheet: Figure_4_B
Institution	PRIMARY	Region	count	%Contribution
ucsf	Melanoma	ACA	288	21.9512
ucsf	Melanoma	MCAF	249	18.9787
ucsf	Melanoma	MCAP	164	12.5
ucsf	Melanoma	PCAO	148	11.2805
ucsf	Melanoma	MCAT	144	10.9756
ucsf	Melanoma	IC	64	4.87805
ucsf	Melanoma	LLS	56	4.26829
ucsf	Melanoma	SC	46	3.5061
ucsf	Melanoma	MCAO	36	2.7439
ucsf	Melanoma	PCAT	29	2.21037
ucsf	Melanoma	MCAI	22	1.67683
ucsf	Melanoma	B	17	1.29573
ucsf	Melanoma	PCTP	15	1.14329
ucsf	Melanoma	ACTP	10	0.762195
ucsf	Melanoma	MLS	3	0.228659
ucsf	Melanoma	LV	2	0.152439
ucsf	Breast	IC	385	18.1604
ucsf	Breast	ACA	377	17.783
ucsf	Breast	MCAF	336	15.8491
ucsf	Breast	PCAO	249	11.7453
ucsf	Breast	SC	209	9.85849
ucsf	Breast	MCAP	159	7.5
ucsf	Breast	MCAT	138	6.50943
ucsf	Breast	MCAO	65	3.06604
ucsf	Breast	LLS	60	2.83019
ucsf	Breast	B	38	1.79245
ucsf	Breast	PCTP	25	1.17925
ucsf	Breast	PCAT	17	0.801887
ucsf	Breast	MCAI	12	0.566038
ucsf	Breast	MLS	9	0.424528
ucsf	Breast	ACTP	4	0.188679
ucsf	Breast	LV	4	0.188679
ucsf	Lung	MCAF	598	20.0067
ucsf	Lung	ACA	597	19.9732
ucsf	Lung	IC	352	11.7765
ucsf	Lung	PCAO	331	11.0739
ucsf	Lung	MCAP	274	9.16695
ucsf	Lung	MCAT	248	8.29709
ucsf	Lung	SC	219	7.32687
ucsf	Lung	MCAO	112	3.74707
ucsf	Lung	LLS	46	1.53898
ucsf	Lung	PCTP	44	1.47206
ucsf	Lung	B	42	1.40515
ucsf	Lung	PCAT	37	1.23787
ucsf	Lung	MCAI	20	0.66912
ucsf	Lung	ACTP	19	0.635664
ucsf	Lung	LV	12	0.401472
ucsf	Lung	MLS	6	0.200736
ucd	Melanoma	ACA	38	25.6757
ucd	Melanoma	MCAF	26	17.5676
ucd	Melanoma	PCAO	24	16.2162
ucd	Melanoma	MCAT	14	9.45946
ucd	Melanoma	MCAP	13	8.78378
ucd	Melanoma	MCAO	7	4.72973
ucd	Melanoma	PCAT	5	3.37838
ucd	Melanoma	IC	4	2.7027
ucd	Melanoma	LLS	4	2.7027
ucd	Melanoma	ACTP	3	2.02703
ucd	Melanoma	MCAI	3	2.02703
ucd	Melanoma	PCTP	2	1.35135
ucd	Melanoma	SC	2	1.35135
ucd	Melanoma	B	1	0.675676
ucd	Melanoma	LV	1	0.675676
ucd	Melanoma	MLS	0	0
ucd	Breast	IC	47	17.603
ucd	Breast	ACA	45	16.8539
ucd	Breast	PCAO	29	10.8614
ucd	Breast	SC	29	10.8614
ucd	Breast	MCAP	25	9.3633
ucd	Breast	MCAF	25	9.3633
ucd	Breast	MCAT	24	8.98876
ucd	Breast	B	9	3.37079
ucd	Breast	LLS	8	2.99625
ucd	Breast	MCAO	6	2.24719
ucd	Breast	PCTP	4	1.49813
ucd	Breast	MLS	3	1.1236
ucd	Breast	PCAT	3	1.1236
ucd	Breast	ACTP	0	0
ucd	Breast	MCAI	0	0
ucd	Breast	LV	0	0
ucd	Lung	ACA	136	20.7634
ucd	Lung	MCAF	103	15.7252
ucd	Lung	PCAO	92	14.0458
ucd	Lung	IC	79	12.0611
ucd	Lung	MCAP	67	10.229
ucd	Lung	SC	51	7.78626
ucd	Lung	MCAT	40	6.10687
ucd	Lung	MCAO	25	3.81679
ucd	Lung	LLS	17	2.59542
ucd	Lung	PCTP	11	1.67939
ucd	Lung	PCAT	9	1.37405
ucd	Lung	LV	7	1.0687
ucd	Lung	ACTP	4	0.610687
ucd	Lung	B	4	0.610687
ucd	Lung	MLS	2	0.305344
ucd	Lung	MCAI	2	0.305344
pmh	Melanoma	ACA	77	26.8293
pmh	Melanoma	MCAF	59	20.5575
pmh	Melanoma	PCAO	38	13.2404
pmh	Melanoma	MCAP	34	11.8467
pmh	Melanoma	MCAT	33	11.4983
pmh	Melanoma	MCAO	14	4.87805
pmh	Melanoma	IC	13	4.52962
pmh	Melanoma	SC	7	2.43902
pmh	Melanoma	LLS	6	2.09059
pmh	Melanoma	ACTP	5	1.74216
pmh	Melanoma	MCAI	3	1.0453
pmh	Melanoma	PCTP	2	0.696864
pmh	Melanoma	PCAT	2	0.696864
pmh	Melanoma	LV	1	0.348432
pmh	Melanoma	MLS	0	0
pmh	Melanoma	B	0	0
pmh	Breast	ACA	57	18.4466
pmh	Breast	MCAF	52	16.8285
pmh	Breast	PCAO	44	14.2395
pmh	Breast	IC	36	11.6505
pmh	Breast	MCAP	34	11.0032
pmh	Breast	MCAT	21	6.79612
pmh	Breast	SC	20	6.47249
pmh	Breast	LLS	11	3.55987
pmh	Breast	MCAO	10	3.23625
pmh	Breast	B	6	1.94175
pmh	Breast	MCAI	4	1.2945
pmh	Breast	PCTP	3	0.970874
pmh	Breast	ACTP	2	0.647249
pmh	Breast	PCAT	2	0.647249
pmh	Breast	LV	2	0.647249
pmh	Breast	MLS	0	0
pmh	Lung	ACA	217	21.3583
pmh	Lung	MCAF	176	17.3228
pmh	Lung	PCAO	136	13.3858
pmh	Lung	IC	106	10.4331
pmh	Lung	MCAP	100	9.84252
pmh	Lung	MCAT	83	8.16929
pmh	Lung	SC	56	5.51181
pmh	Lung	MCAO	45	4.42913
pmh	Lung	LLS	30	2.95276
pmh	Lung	PCAT	18	1.77165
pmh	Lung	PCTP	16	1.5748
pmh	Lung	B	15	1.47638
pmh	Lung	ACTP	6	0.590551
pmh	Lung	MLS	3	0.295276
pmh	Lung	MCAI	3	0.295276
pmh	Lung	LV	2	0.19685
mskcc	Melanoma	ACA	53	21.2851
mskcc	Melanoma	MCAF	47	18.8755
mskcc	Melanoma	PCAO	37	14.8594
mskcc	Melanoma	MCAT	34	13.6546
mskcc	Melanoma	MCAP	27	10.8434
mskcc	Melanoma	IC	11	4.41767
mskcc	Melanoma	MCAO	10	4.01606
mskcc	Melanoma	LLS	8	3.21285
mskcc	Melanoma	SC	7	2.81124
mskcc	Melanoma	PCAT	5	2.00803
mskcc	Melanoma	MCAI	5	2.00803
mskcc	Melanoma	PCTP	2	0.803213
mskcc	Melanoma	ACTP	2	0.803213
mskcc	Melanoma	B	2	0.803213
mskcc	Melanoma	MLS	1	0.401606
mskcc	Melanoma	LV	1	0.401606
mskcc	Breast	ACA	64	16.7539
mskcc	Breast	MCAF	63	16.4921
mskcc	Breast	IC	62	16.2304
mskcc	Breast	SC	46	12.0419
mskcc	Breast	PCAO	41	10.733
mskcc	Breast	MCAP	33	8.63874
mskcc	Breast	MCAT	23	6.02094
mskcc	Breast	LLS	17	4.45026
mskcc	Breast	MCAO	7	1.83246
mskcc	Breast	B	6	1.57068
mskcc	Breast	PCTP	5	1.3089
mskcc	Breast	MCAI	5	1.3089
mskcc	Breast	PCAT	4	1.04712
mskcc	Breast	LV	3	0.78534
mskcc	Breast	ACTP	2	0.52356
mskcc	Breast	MLS	1	0.26178
mskcc	Lung	ACA	173	26.0542
mskcc	Lung	MCAF	103	15.512
mskcc	Lung	PCAO	80	12.0482
mskcc	Lung	IC	67	10.0904
mskcc	Lung	MCAP	67	10.0904
mskcc	Lung	MCAT	56	8.43373
mskcc	Lung	SC	42	6.3253
mskcc	Lung	MCAO	24	3.61446
mskcc	Lung	LLS	14	2.10843
mskcc	Lung	B	12	1.80723
mskcc	Lung	PCTP	7	1.05422
mskcc	Lung	PCAT	6	0.903614
mskcc	Lung	ACTP	5	0.753012
mskcc	Lung	MCAI	4	0.60241
mskcc	Lung	LV	3	0.451807
mskcc	Lung	MLS	2	0.301205

## Sheet: Figure_4_C
Institution	PRIMARY	Region	count	%Contribution/Vol
ucsf	Melanoma	ACA	288	0.0566284
ucsf	Breast	ACA	377	0.0458756
ucsf	Lung	ACA	597	0.0515257
ucd	Melanoma	ACA	38	0.0662366
ucd	Breast	ACA	45	0.0434788
ucd	Lung	ACA	136	0.0535641
pmh	Melanoma	ACA	77	0.0692125
pmh	Breast	ACA	57	0.0475874
pmh	Lung	ACA	217	0.0550988
mskcc	Melanoma	ACA	53	0.0549101
mskcc	Breast	ACA	64	0.0432208
mskcc	Lung	ACA	173	0.0672131
ucsf	Melanoma	MCAF	249	0.0583837
ucsf	Breast	MCAF	336	0.0487561
ucsf	Lung	MCAF	598	0.0615462
ucd	Melanoma	MCAF	26	0.0540427
ucd	Breast	MCAF	25	0.0288041
ucd	Lung	MCAF	103	0.0483751
pmh	Melanoma	MCAF	59	0.0632406
pmh	Breast	MCAF	52	0.0517691
pmh	Lung	MCAF	176	0.0532899
mskcc	Melanoma	MCAF	47	0.0580663
mskcc	Breast	MCAF	63	0.0507345
mskcc	Lung	MCAF	103	0.0477194
ucsf	Melanoma	MCAP	164	0.0596536
ucsf	Breast	MCAP	159	0.0357922
ucsf	Lung	MCAP	274	0.0437473
ucd	Melanoma	MCAP	13	0.0419188
ucd	Breast	MCAP	25	0.0446844
ucd	Lung	MCAP	67	0.0488158
pmh	Melanoma	MCAP	34	0.0565358
pmh	Breast	MCAP	34	0.0525106
pmh	Lung	MCAP	100	0.0469714
mskcc	Melanoma	MCAP	27	0.0517477
mskcc	Breast	MCAP	33	0.0412266
mskcc	Lung	MCAP	67	0.0481541
ucsf	Melanoma	PCAO	148	0.0549282
ucsf	Breast	PCAO	249	0.0571914
ucsf	Lung	PCAO	331	0.0539224
ucd	Melanoma	PCAO	24	0.0789617
ucd	Breast	PCAO	29	0.0528876
ucd	Lung	PCAO	92	0.0683933
pmh	Melanoma	PCAO	38	0.0644717
pmh	Breast	PCAO	44	0.0693364
pmh	Lung	PCAO	136	0.0651797
mskcc	Melanoma	PCAO	37	0.0723552
mskcc	Breast	PCAO	41	0.0522622
mskcc	Lung	PCAO	80	0.0586664
ucsf	Melanoma	MCAT	144	0.0421157
ucsf	Breast	MCAT	138	0.0249781
ucsf	Lung	MCAT	248	0.0318377
ucd	Melanoma	MCAT	14	0.0362979
ucd	Breast	MCAT	24	0.0344918
ucd	Lung	MCAT	40	0.0234333
pmh	Melanoma	MCAT	33	0.0441212
pmh	Breast	MCAT	21	0.0260781
pmh	Lung	MCAT	83	0.0313473
mskcc	Melanoma	MCAT	34	0.0523956
mskcc	Breast	MCAT	23	0.0231036
mskcc	Lung	MCAT	56	0.032362
ucsf	Melanoma	IC	64	0.0339567
ucsf	Breast	IC	385	0.126417
ucsf	Lung	IC	352	0.0819778
ucd	Melanoma	IC	4	0.0188138
ucd	Breast	IC	47	0.122537
ucd	Lung	IC	79	0.0839586
pmh	Melanoma	IC	13	0.0315312
pmh	Breast	IC	36	0.0811005
pmh	Lung	IC	106	0.0726259
mskcc	Melanoma	IC	11	0.0307519
mskcc	Breast	IC	62	0.112982
mskcc	Lung	IC	67	0.0702402
ucsf	Melanoma	LLS	56	0.0798678
ucsf	Breast	LLS	60	0.0529581
ucsf	Lung	LLS	46	0.0287971
ucd	Melanoma	LLS	4	0.0505726
ucd	Breast	LLS	8	0.0560655
ucd	Lung	LLS	17	0.0485652
pmh	Melanoma	LLS	6	0.0391189
pmh	Breast	LLS	11	0.0666119
pmh	Lung	LLS	30	0.0552516
mskcc	Melanoma	LLS	8	0.0601185
mskcc	Breast	LLS	17	0.0832727
mskcc	Lung	LLS	14	0.0394527
ucsf	Melanoma	SC	46	0.0472354
ucsf	Breast	SC	209	0.132817
ucsf	Lung	SC	219	0.0987102
ucd	Melanoma	SC	2	0.0182059
ucd	Breast	SC	29	0.146329
ucd	Lung	SC	51	0.104899
pmh	Melanoma	SC	7	0.0328594
pmh	Breast	SC	20	0.0871998
pmh	Lung	SC	56	0.0742571
mskcc	Melanoma	SC	7	0.0378741
mskcc	Breast	SC	46	0.162233
mskcc	Lung	SC	42	0.0852168
ucsf	Melanoma	MCAO	36	0.0430876
ucsf	Breast	MCAO	65	0.0481461
ucsf	Lung	MCAO	112	0.0588404
ucd	Melanoma	MCAO	7	0.0742711
ucd	Breast	MCAO	6	0.0352877
ucd	Lung	MCAO	25	0.0599352
pmh	Melanoma	MCAO	14	0.0766001
pmh	Breast	MCAO	10	0.0508188
pmh	Lung	MCAO	45	0.0695508
mskcc	Melanoma	MCAO	10	0.0630644
mskcc	Breast	MCAO	7	0.0287752
mskcc	Lung	MCAO	24	0.0567579
ucsf	Melanoma	PCAT	29	0.0576667
ucsf	Breast	PCAT	17	0.0209206
ucsf	Lung	PCAT	37	0.0322951
ucd	Melanoma	PCAT	5	0.0881393
ucd	Breast	PCAT	3	0.0293137
ucd	Lung	PCAT	9	0.0358478
pmh	Melanoma	PCAT	2	0.0181806
pmh	Breast	PCAT	2	0.0168862
pmh	Lung	PCAT	18	0.0462211
mskcc	Melanoma	PCAT	5	0.052388
mskcc	Breast	PCAT	4	0.0273186
mskcc	Lung	PCAT	6	0.0235746
ucsf	Melanoma	MCAI	22	0.0633483
ucsf	Breast	MCAI	12	0.0213841
ucsf	Lung	MCAI	20	0.0252784
ucd	Melanoma	MCAI	3	0.0765783
ucd	Breast	MCAI	0	0
ucd	Lung	MCAI	2	0.0115355
pmh	Melanoma	MCAI	3	0.0394898
pmh	Breast	MCAI	4	0.0489044
pmh	Lung	MCAI	3	0.0111551
mskcc	Melanoma	MCAI	5	0.0758607
mskcc	Breast	MCAI	5	0.0494485
mskcc	Lung	MCAI	4	0.0227582
ucsf	Melanoma	B	17	0.0351938
ucsf	Breast	B	38	0.0486855
ucsf	Lung	B	42	0.0381659
ucd	Melanoma	B	1	0.0183523
ucd	Breast	B	9	0.0915552
ucd	Lung	B	4	0.0165871
pmh	Melanoma	B	0	0
pmh	Breast	B	6	0.0527405
pmh	Lung	B	15	0.0401004
mskcc	Melanoma	B	2	0.0218164
mskcc	Breast	B	6	0.0426618
mskcc	Lung	B	12	0.0490868
ucsf	Melanoma	PCTP	15	0.0274079
ucsf	Breast	PCTP	25	0.0282698
ucsf	Lung	PCTP	44	0.0352895
ucd	Melanoma	PCTP	2	0.0323956
ucd	Breast	PCTP	4	0.0359143
ucd	Lung	PCTP	11	0.0402596
pmh	Melanoma	PCTP	2	0.0167058
pmh	Breast	PCTP	3	0.0232745
pmh	Lung	PCTP	16	0.0377524
mskcc	Melanoma	PCTP	2	0.0192552
mskcc	Breast	PCTP	5	0.031378
mskcc	Lung	PCTP	7	0.0252725
ucsf	Melanoma	ACTP	10	0.0434324
ucsf	Breast	ACTP	4	0.0107516
ucsf	Lung	ACTP	19	0.0362222
ucd	Melanoma	ACTP	3	0.115507
ucd	Breast	ACTP	0	0
ucd	Lung	ACTP	4	0.034799
pmh	Melanoma	ACTP	5	0.099274
pmh	Breast	ACTP	2	0.0368824
pmh	Lung	ACTP	6	0.0336516
mskcc	Melanoma	ACTP	2	0.0457697
mskcc	Breast	ACTP	2	0.0298342
mskcc	Lung	ACTP	5	0.0429091
ucsf	Melanoma	MLS	3	0.0113057
ucsf	Breast	MLS	9	0.0209903
ucsf	Lung	MLS	6	0.00992514
ucd	Melanoma	MLS	0	0
ucd	Breast	MLS	3	0.0555548
ucd	Lung	MLS	2	0.0150973
pmh	Melanoma	MLS	0	0
pmh	Breast	MLS	0	0
pmh	Lung	MLS	3	0.0145995
mskcc	Melanoma	MLS	1	0.0198569
mskcc	Breast	MLS	1	0.0129434
mskcc	Lung	MLS	2	0.0148927
ucsf	Melanoma	LV	2	0.00574375
ucsf	Breast	LV	4	0.00710924
ucsf	Lung	LV	12	0.0151271
ucd	Melanoma	LV	1	0.0254588
ucd	Breast	LV	0	0
ucd	Lung	LV	7	0.0402676
pmh	Melanoma	LV	1	0.0131286
pmh	Breast	LV	2	0.0243877
pmh	Lung	LV	2	0.00741712
mskcc	Melanoma	LV	1	0.0151321
mskcc	Breast	LV	3	0.0295908
mskcc	Lung	LV	3	0.0170236

## Sheet: Figure_4_B_Donut_Lung
Region	Total_Mets_Institution	%
Anterior Circulation	3365	64.1563
Posterior Circulation	1880	35.8437

## Sheet: Figure_4_B_Donut_Melanoma
Region	Total_Mets_Institution	%
Anterior Circulation	1459	74.3629
Posterior Circulation	503	25.6371

## Sheet: Figure_4_B_Donut_Breast
Region	Total_Mets_Institution	%
Anterior Circulation	1678	55.8403
Posterior Circulation	1327	44.1597

## Sheet: Figure_4_D
Included as a separate CSV file due to size limitation in excel
"Source_Data_Figure_4_D.csv"

## Sheet: Figure_4_E
Included as a separate CSV file due to size limitation in excel
"Source_Data_Figure_4_E.csv"
