# Supplementary material for: Multi-institutional atlas of brain metastases informs spatial modeling for precision imaging and personalized therapy
Source: Nat Commun. 2025 May 15;16:4536. doi: 10.1038/s41467-025-59584-7 (PMC12081687; doi:10.1038/s41467-025-59584-7)
Supplement: Supplementary file 4 — Source Data [file 41467_2025_59584_MOESM4_ESM.zip › All_Source_Data/Source_Data_Figure_3.xlsx]

## Sheet: Figure_3_B
Institution	PRIMARY	Region	count	%Contribution
ucsf	Melanoma	Cognitive Decline Network Atlas [Reich 2022]	152	11.5854
ucsf	Melanoma	Basal Ganglia and Thalamus Atlas [He 2020]	96	7.31707
ucsf	Melanoma	Primary Motor	88	6.70732
ucsf	Melanoma	Primary Sensory	84	6.40244
ucsf	Melanoma	Thalamic Connectivity Atlas [Behrens 2003]	14	1.06707
ucsf	Melanoma	Brainstem Connectome Atlas [Tang 2017]	7	0.533537
ucsf	Breast	Cognitive Decline Network Atlas [Reich 2022]	252	11.8868
ucsf	Breast	Primary Motor	132	6.22642
ucsf	Breast	Primary Sensory	109	5.14151
ucsf	Breast	Basal Ganglia and Thalamus Atlas [He 2020]	108	5.09434
ucsf	Breast	Brainstem Connectome Atlas [Tang 2017]	27	1.27358
ucsf	Breast	Thalamic Connectivity Atlas [Behrens 2003]	17	0.801887
ucsf	Lung	Primary Motor	290	9.70224
ucsf	Lung	Cognitive Decline Network Atlas [Reich 2022]	285	9.53496
ucsf	Lung	Primary Sensory	180	6.02208
ucsf	Lung	Basal Ganglia and Thalamus Atlas [He 2020]	133	4.44965
ucsf	Lung	Thalamic Connectivity Atlas [Behrens 2003]	34	1.1375
ucsf	Lung	Brainstem Connectome Atlas [Tang 2017]	28	0.936768
ucd	Melanoma	Cognitive Decline Network Atlas [Reich 2022]	16	10.8108
ucd	Melanoma	Primary Motor	13	8.78378
ucd	Melanoma	Basal Ganglia and Thalamus Atlas [He 2020]	9	6.08108
ucd	Melanoma	Primary Sensory	7	4.72973
ucd	Melanoma	Thalamic Connectivity Atlas [Behrens 2003]	2	1.35135
ucd	Melanoma	Brainstem Connectome Atlas [Tang 2017]	0	0
ucd	Breast	Cognitive Decline Network Atlas [Reich 2022]	27	10.1124
ucd	Breast	Primary Sensory	16	5.99251
ucd	Breast	Primary Motor	13	4.86891
ucd	Breast	Basal Ganglia and Thalamus Atlas [He 2020]	12	4.49438
ucd	Breast	Brainstem Connectome Atlas [Tang 2017]	6	2.24719
ucd	Breast	Thalamic Connectivity Atlas [Behrens 2003]	3	1.1236
ucd	Lung	Cognitive Decline Network Atlas [Reich 2022]	74	11.2977
ucd	Lung	Primary Motor	60	9.16031
ucd	Lung	Primary Sensory	40	6.10687
ucd	Lung	Basal Ganglia and Thalamus Atlas [He 2020]	34	5.19084
ucd	Lung	Thalamic Connectivity Atlas [Behrens 2003]	10	1.52672
ucd	Lung	Brainstem Connectome Atlas [Tang 2017]	5	0.763359
pmh	Melanoma	Cognitive Decline Network Atlas [Reich 2022]	36	12.5436
pmh	Melanoma	Primary Sensory	19	6.62021
pmh	Melanoma	Primary Motor	18	6.27178
pmh	Melanoma	Basal Ganglia and Thalamus Atlas [He 2020]	10	3.48432
pmh	Melanoma	Thalamic Connectivity Atlas [Behrens 2003]	1	0.348432
pmh	Melanoma	Brainstem Connectome Atlas [Tang 2017]	0	0
pmh	Breast	Cognitive Decline Network Atlas [Reich 2022]	32	10.356
pmh	Breast	Primary Motor	24	7.76699
pmh	Breast	Basal Ganglia and Thalamus Atlas [He 2020]	16	5.17799
pmh	Breast	Primary Sensory	14	4.53074
pmh	Breast	Brainstem Connectome Atlas [Tang 2017]	3	0.970874
pmh	Breast	Thalamic Connectivity Atlas [Behrens 2003]	1	0.323625
pmh	Lung	Cognitive Decline Network Atlas [Reich 2022]	100	9.84252
pmh	Lung	Primary Motor	90	8.85827
pmh	Lung	Primary Sensory	58	5.70866
pmh	Lung	Basal Ganglia and Thalamus Atlas [He 2020]	57	5.61024
pmh	Lung	Brainstem Connectome Atlas [Tang 2017]	11	1.08268
pmh	Lung	Thalamic Connectivity Atlas [Behrens 2003]	10	0.984252
mskcc	Melanoma	Cognitive Decline Network Atlas [Reich 2022]	19	7.63052
mskcc	Melanoma	Primary Motor	16	6.4257
mskcc	Melanoma	Primary Sensory	13	5.22088
mskcc	Melanoma	Basal Ganglia and Thalamus Atlas [He 2020]	12	4.81928
mskcc	Melanoma	Brainstem Connectome Atlas [Tang 2017]	1	0.401606
mskcc	Melanoma	Thalamic Connectivity Atlas [Behrens 2003]	1	0.401606
mskcc	Breast	Cognitive Decline Network Atlas [Reich 2022]	51	13.3508
mskcc	Breast	Basal Ganglia and Thalamus Atlas [He 2020]	25	6.5445
mskcc	Breast	Primary Motor	22	5.75916
mskcc	Breast	Primary Sensory	14	3.66492
mskcc	Breast	Brainstem Connectome Atlas [Tang 2017]	4	1.04712
mskcc	Breast	Thalamic Connectivity Atlas [Behrens 2003]	3	0.78534
mskcc	Lung	Cognitive Decline Network Atlas [Reich 2022]	71	10.6928
mskcc	Lung	Primary Motor	57	8.58434
mskcc	Lung	Primary Sensory	47	7.07831
mskcc	Lung	Basal Ganglia and Thalamus Atlas [He 2020]	33	4.96988
mskcc	Lung	Brainstem Connectome Atlas [Tang 2017]	5	0.753012
mskcc	Lung	Thalamic Connectivity Atlas [Behrens 2003]	5	0.753012

## Sheet: Figure_3_C
Institution	PRIMARY	Region	count	%Contribution/Vol
ucsf	Melanoma	Cognitive Decline Network Atlas [Reich 2022]	152	0.040792
ucsf	Breast	Cognitive Decline Network Atlas [Reich 2022]	252	0.0418533
ucsf	Lung	Cognitive Decline Network Atlas [Reich 2022]	285	0.0335725
ucd	Melanoma	Cognitive Decline Network Atlas [Reich 2022]	16	0.0380648
ucd	Breast	Cognitive Decline Network Atlas [Reich 2022]	27	0.0356055
ucd	Lung	Cognitive Decline Network Atlas [Reich 2022]	74	0.0397791
pmh	Melanoma	Cognitive Decline Network Atlas [Reich 2022]	36	0.0441657
pmh	Breast	Cognitive Decline Network Atlas [Reich 2022]	32	0.0364633
pmh	Lung	Cognitive Decline Network Atlas [Reich 2022]	100	0.0346554
mskcc	Melanoma	Cognitive Decline Network Atlas [Reich 2022]	19	0.026867
mskcc	Breast	Cognitive Decline Network Atlas [Reich 2022]	51	0.047008
mskcc	Lung	Cognitive Decline Network Atlas [Reich 2022]	71	0.0376491
ucsf	Melanoma	Basal Ganglia and Thalamus Atlas [He 2020]	96	0.0400354
ucsf	Breast	Basal Ganglia and Thalamus Atlas [He 2020]	108	0.0278737
ucsf	Lung	Basal Ganglia and Thalamus Atlas [He 2020]	133	0.0243463
ucd	Melanoma	Basal Ganglia and Thalamus Atlas [He 2020]	9	0.0332727
ucd	Breast	Basal Ganglia and Thalamus Atlas [He 2020]	12	0.024591
ucd	Lung	Basal Ganglia and Thalamus Atlas [He 2020]	34	0.0284017
pmh	Melanoma	Basal Ganglia and Thalamus Atlas [He 2020]	10	0.0190645
pmh	Breast	Basal Ganglia and Thalamus Atlas [He 2020]	16	0.0283314
pmh	Lung	Basal Ganglia and Thalamus Atlas [He 2020]	57	0.0306964
mskcc	Melanoma	Basal Ganglia and Thalamus Atlas [He 2020]	12	0.0263687
mskcc	Breast	Basal Ganglia and Thalamus Atlas [He 2020]	25	0.0358083
mskcc	Lung	Basal Ganglia and Thalamus Atlas [He 2020]	33	0.0271927
ucsf	Melanoma	Primary Motor	88	0.0490115
ucsf	Breast	Primary Motor	132	0.0454974
ucsf	Lung	Primary Motor	290	0.0708959
ucd	Melanoma	Primary Motor	13	0.0641845
ucd	Breast	Primary Motor	13	0.035578
ucd	Lung	Primary Motor	60	0.0669359
pmh	Melanoma	Primary Motor	18	0.0458289
pmh	Breast	Primary Motor	24	0.0567547
pmh	Lung	Primary Motor	90	0.0647288
mskcc	Melanoma	Primary Motor	16	0.0469537
mskcc	Breast	Primary Motor	22	0.0420831
mskcc	Lung	Primary Motor	57	0.0627272
ucsf	Melanoma	Primary Sensory	84	0.0444274
ucsf	Breast	Primary Sensory	109	0.0356777
ucsf	Lung	Primary Sensory	180	0.0417881
ucd	Melanoma	Primary Sensory	7	0.0328203
ucd	Breast	Primary Sensory	16	0.0415829
ucd	Lung	Primary Sensory	40	0.0423765
pmh	Melanoma	Primary Sensory	19	0.0459386
pmh	Breast	Primary Sensory	14	0.0314395
pmh	Lung	Primary Sensory	58	0.0396132
mskcc	Melanoma	Primary Sensory	13	0.0362285
mskcc	Breast	Primary Sensory	14	0.0254314
mskcc	Lung	Primary Sensory	47	0.0491174
ucsf	Melanoma	Thalamic Connectivity Atlas [Behrens 2003]	14	0.0273006
ucsf	Breast	Thalamic Connectivity Atlas [Behrens 2003]	17	0.020516
ucsf	Lung	Thalamic Connectivity Atlas [Behrens 2003]	34	0.0291026
ucd	Melanoma	Thalamic Connectivity Atlas [Behrens 2003]	2	0.0345738
ucd	Breast	Thalamic Connectivity Atlas [Behrens 2003]	3	0.0287468
ucd	Lung	Thalamic Connectivity Atlas [Behrens 2003]	10	0.0390605
pmh	Melanoma	Thalamic Connectivity Atlas [Behrens 2003]	1	0.0089145
pmh	Breast	Thalamic Connectivity Atlas [Behrens 2003]	1	0.00827981
pmh	Lung	Thalamic Connectivity Atlas [Behrens 2003]	10	0.0251817
mskcc	Melanoma	Thalamic Connectivity Atlas [Behrens 2003]	1	0.0102749
mskcc	Breast	Thalamic Connectivity Atlas [Behrens 2003]	3	0.0200926
mskcc	Lung	Thalamic Connectivity Atlas [Behrens 2003]	5	0.0192655
ucsf	Melanoma	Brainstem Connectome Atlas [Tang 2017]	7	0.0205017
ucsf	Breast	Brainstem Connectome Atlas [Tang 2017]	27	0.0489389
ucsf	Lung	Brainstem Connectome Atlas [Tang 2017]	28	0.0359963
ucd	Melanoma	Brainstem Connectome Atlas [Tang 2017]	0	0
ucd	Breast	Brainstem Connectome Atlas [Tang 2017]	6	0.0863507
ucd	Lung	Brainstem Connectome Atlas [Tang 2017]	5	0.0293329
pmh	Melanoma	Brainstem Connectome Atlas [Tang 2017]	0	0
pmh	Breast	Brainstem Connectome Atlas [Tang 2017]	3	0.0373069
pmh	Lung	Brainstem Connectome Atlas [Tang 2017]	11	0.041603
mskcc	Melanoma	Brainstem Connectome Atlas [Tang 2017]	1	0.0154322
mskcc	Breast	Brainstem Connectome Atlas [Tang 2017]	4	0.0402367
mskcc	Lung	Brainstem Connectome Atlas [Tang 2017]	5	0.0289353

## Sheet: Figure_3_D
Included as a separate CSV file due to size limitation in excel
"Source_Data_Figure_3_D.csv"
