# Supplementary material for: Multi-institutional atlas of brain metastases informs spatial modeling for precision imaging and personalized therapy
Source: Nat Commun. 2025 May 15;16:4536. doi: 10.1038/s41467-025-59584-7 (PMC12081687; doi:10.1038/s41467-025-59584-7)
Supplement: Supplementary file 4 — Source Data [file 41467_2025_59584_MOESM4_ESM.zip › All_Source_Data/Source_Data_Figure_2.xlsx]

## Sheet: Figure_2_B
Institution	PRIMARY	Region	count	%Contribution
ucsf	Melanoma	Frontal	506	38.5671
ucsf	Melanoma	Parietal	283	21.5701
ucsf	Melanoma	Temporal	234	17.8354
ucsf	Melanoma	Occipital	115	8.76524
ucsf	Melanoma	Cerebellum	107	8.15549
ucsf	Melanoma	Lat. Ventricles	23	1.75305
ucsf	Melanoma	Brainstem	23	1.75305
ucsf	Melanoma	3rd/4th Ventricles	21	1.60061
ucsf	Melanoma	Thalamus	12	0.914634
ucsf	Melanoma	Hippocampi	6	0.457317
ucsf	Melanoma	Pituitary	2	0.152439
ucsf	Melanoma	Amygdala	1	0.0762195
ucsf	Breast	Frontal	640	30.1887
ucsf	Breast	Cerebellum	603	28.4434
ucsf	Breast	Parietal	343	16.1792
ucsf	Breast	Temporal	231	10.8962
ucsf	Breast	Occipital	210	9.90566
ucsf	Breast	Lat. Ventricles	55	2.59434
ucsf	Breast	3rd/4th Ventricles	50	2.35849
ucsf	Breast	Brainstem	43	2.0283
ucsf	Breast	Thalamus	19	0.896226
ucsf	Breast	Hippocampi	10	0.471698
ucsf	Breast	Amygdala	5	0.235849
ucsf	Breast	Pituitary	1	0.0471698
ucsf	Lung	Frontal	1087	36.3667
ucsf	Lung	Cerebellum	577	19.3041
ucsf	Lung	Parietal	547	18.3004
ucsf	Lung	Temporal	395	13.2151
ucsf	Lung	Occipital	304	10.1706
ucsf	Lung	Lat. Ventricles	62	2.07427
ucsf	Lung	3rd/4th Ventricles	57	1.90699
ucsf	Lung	Brainstem	51	1.70626
ucsf	Lung	Thalamus	36	1.20442
ucsf	Lung	Hippocampi	17	0.568752
ucsf	Lung	Amygdala	3	0.100368
ucsf	Lung	Pituitary	1	0.033456
ucd	Melanoma	Frontal	59	39.8649
ucd	Melanoma	Parietal	27	18.2432
ucd	Melanoma	Temporal	27	18.2432
ucd	Melanoma	Occipital	20	13.5135
ucd	Melanoma	Cerebellum	6	4.05405
ucd	Melanoma	Lat. Ventricles	5	3.37838
ucd	Melanoma	Thalamus	3	2.02703
ucd	Melanoma	Hippocampi	3	2.02703
ucd	Melanoma	3rd/4th Ventricles	2	1.35135
ucd	Melanoma	Amygdala	1	0.675676
ucd	Melanoma	Brainstem	1	0.675676
ucd	Melanoma	Pituitary	0	0
ucd	Breast	Cerebellum	78	29.2135
ucd	Breast	Frontal	65	24.3446
ucd	Breast	Parietal	42	15.7303
ucd	Breast	Temporal	38	14.2322
ucd	Breast	Occipital	26	9.73783
ucd	Breast	Brainstem	11	4.11985
ucd	Breast	3rd/4th Ventricles	9	3.37079
ucd	Breast	Lat. Ventricles	6	2.24719
ucd	Breast	Thalamus	3	1.1236
ucd	Breast	Pituitary	1	0.374532
ucd	Breast	Hippocampi	0	0
ucd	Breast	Amygdala	0	0
ucd	Lung	Frontal	217	33.1298
ucd	Lung	Cerebellum	132	20.1527
ucd	Lung	Parietal	121	18.4733
ucd	Lung	Temporal	83	12.6718
ucd	Lung	Occipital	79	12.0611
ucd	Lung	Lat. Ventricles	17	2.59542
ucd	Lung	3rd/4th Ventricles	14	2.1374
ucd	Lung	Thalamus	11	1.67939
ucd	Lung	Hippocampi	5	0.763359
ucd	Lung	Brainstem	4	0.610687
ucd	Lung	Amygdala	1	0.152672
ucd	Lung	Pituitary	0	0
pmh	Melanoma	Frontal	118	41.115
pmh	Melanoma	Parietal	63	21.9512
pmh	Melanoma	Temporal	47	16.3763
pmh	Melanoma	Occipital	39	13.5889
pmh	Melanoma	Cerebellum	19	6.62021
pmh	Melanoma	Lat. Ventricles	5	1.74216
pmh	Melanoma	3rd/4th Ventricles	3	1.0453
pmh	Melanoma	Hippocampi	2	0.696864
pmh	Melanoma	Thalamus	1	0.348432
pmh	Melanoma	Amygdala	1	0.348432
pmh	Melanoma	Brainstem	1	0.348432
pmh	Melanoma	Pituitary	0	0
pmh	Breast	Frontal	99	32.0388
pmh	Breast	Parietal	62	20.0647
pmh	Breast	Cerebellum	59	19.0939
pmh	Breast	Occipital	39	12.6214
pmh	Breast	Temporal	32	10.356
pmh	Breast	3rd/4th Ventricles	9	2.91262
pmh	Breast	Brainstem	9	2.91262
pmh	Breast	Lat. Ventricles	8	2.589
pmh	Breast	Hippocampi	3	0.970874
pmh	Breast	Pituitary	0	0
pmh	Breast	Thalamus	0	0
pmh	Breast	Amygdala	0	0
pmh	Lung	Frontal	350	34.4488
pmh	Lung	Parietal	197	19.3898
pmh	Lung	Cerebellum	167	16.437
pmh	Lung	Temporal	141	13.878
pmh	Lung	Occipital	123	12.1063
pmh	Lung	Lat. Ventricles	24	2.3622
pmh	Lung	Brainstem	21	2.06693
pmh	Lung	3rd/4th Ventricles	14	1.37795
pmh	Lung	Thalamus	12	1.1811
pmh	Lung	Hippocampi	5	0.492126
pmh	Lung	Amygdala	2	0.19685
pmh	Lung	Pituitary	0	0
mskcc	Melanoma	Frontal	95	38.1526
mskcc	Melanoma	Temporal	59	23.6948
mskcc	Melanoma	Parietal	46	18.4739
mskcc	Melanoma	Occipital	23	9.23695
mskcc	Melanoma	Cerebellum	18	7.22892
mskcc	Melanoma	Lat. Ventricles	8	3.21285
mskcc	Melanoma	Brainstem	4	1.60643
mskcc	Melanoma	3rd/4th Ventricles	3	1.20482
mskcc	Melanoma	Hippocampi	2	0.803213
mskcc	Melanoma	Pituitary	1	0.401606
mskcc	Melanoma	Thalamus	1	0.401606
mskcc	Melanoma	Amygdala	0	0
mskcc	Breast	Frontal	124	32.4607
mskcc	Breast	Cerebellum	107	28.0105
mskcc	Breast	Parietal	54	14.1361
mskcc	Breast	Temporal	42	10.9948
mskcc	Breast	Occipital	31	8.11518
mskcc	Breast	Lat. Ventricles	14	3.66492
mskcc	Breast	3rd/4th Ventricles	11	2.87958
mskcc	Breast	Brainstem	9	2.35602
mskcc	Breast	Thalamus	4	1.04712
mskcc	Breast	Hippocampi	1	0.26178
mskcc	Breast	Pituitary	0	0
mskcc	Breast	Amygdala	0	0
mskcc	Lung	Frontal	225	33.8855
mskcc	Lung	Parietal	148	22.2892
mskcc	Lung	Cerebellum	109	16.4157
mskcc	Lung	Temporal	89	13.4036
mskcc	Lung	Occipital	68	10.241
mskcc	Lung	Lat. Ventricles	18	2.71084
mskcc	Lung	3rd/4th Ventricles	18	2.71084
mskcc	Lung	Brainstem	13	1.95783
mskcc	Lung	Thalamus	5	0.753012
mskcc	Lung	Hippocampi	5	0.753012
mskcc	Lung	Amygdala	1	0.150602
mskcc	Lung	Pituitary	0	0

## Sheet: Figure_2_C
Institution	PRIMARY	Region	count	%Contribution/Vol
ucsf	Melanoma	Frontal	506	0.0392595
ucsf	Breast	Frontal	640	0.0307307
ucsf	Lung	Frontal	1087	0.0370196
ucd	Melanoma	Frontal	59	0.0405806
ucd	Breast	Frontal	65	0.0247816
ucd	Lung	Frontal	217	0.0337246
pmh	Melanoma	Frontal	118	0.0418531
pmh	Breast	Frontal	99	0.032614
pmh	Lung	Frontal	350	0.0350673
mskcc	Melanoma	Frontal	95	0.0388376
mskcc	Breast	Frontal	124	0.0330435
mskcc	Lung	Frontal	225	0.0344939
ucsf	Melanoma	Parietal	283	0.0420894
ucsf	Breast	Parietal	343	0.0315702
ucsf	Lung	Parietal	547	0.0357093
ucd	Melanoma	Parietal	27	0.0355977
ucd	Breast	Parietal	42	0.0306943
ucd	Lung	Parietal	121	0.0360466
pmh	Melanoma	Parietal	63	0.042833
pmh	Breast	Parietal	62	0.0391519
pmh	Lung	Parietal	197	0.0378349
mskcc	Melanoma	Parietal	46	0.0360478
mskcc	Breast	Parietal	54	0.0275835
mskcc	Lung	Parietal	148	0.0434924
ucsf	Melanoma	Temporal	234	0.0304158
ucsf	Breast	Temporal	231	0.0185821
ucsf	Lung	Temporal	395	0.0225366
ucd	Melanoma	Temporal	27	0.0311114
ucd	Breast	Temporal	38	0.0242711
ucd	Lung	Temporal	83	0.02161
pmh	Melanoma	Temporal	47	0.0279276
pmh	Breast	Temporal	32	0.0176608
pmh	Lung	Temporal	141	0.023667
mskcc	Melanoma	Temporal	59	0.0404083
mskcc	Breast	Temporal	42	0.0187501
mskcc	Lung	Temporal	89	0.0228581
ucsf	Melanoma	Occipital	115	0.0312716
ucsf	Breast	Occipital	210	0.0353403
ucsf	Lung	Occipital	304	0.0362856
ucd	Melanoma	Occipital	20	0.0482119
ucd	Breast	Occipital	26	0.0347415
ucd	Lung	Occipital	79	0.0430301
pmh	Melanoma	Occipital	39	0.0484807
pmh	Breast	Occipital	39	0.045029
pmh	Lung	Occipital	123	0.0431914
mskcc	Melanoma	Occipital	23	0.0329545
mskcc	Breast	Occipital	31	0.0289524
mskcc	Lung	Occipital	68	0.0365365
ucsf	Melanoma	Cerebellum	107	0.0343249
ucsf	Breast	Cerebellum	603	0.119713
ucsf	Lung	Cerebellum	577	0.0812473
ucd	Melanoma	Cerebellum	6	0.0170627
ucd	Breast	Cerebellum	78	0.122954
ucd	Lung	Cerebellum	132	0.0848187
pmh	Melanoma	Cerebellum	19	0.0278632
pmh	Breast	Cerebellum	59	0.0803623
pmh	Lung	Cerebellum	167	0.0691802
mskcc	Melanoma	Cerebellum	18	0.0304251
mskcc	Breast	Cerebellum	107	0.117891
mskcc	Lung	Cerebellum	109	0.0690904
ucsf	Melanoma	Lat. Ventricles	23	0.0189022
ucsf	Breast	Lat. Ventricles	55	0.0279734
ucsf	Lung	Lat. Ventricles	62	0.0223658
ucd	Melanoma	Lat. Ventricles	5	0.0364273
ucd	Breast	Lat. Ventricles	6	0.0242303
ucd	Lung	Lat. Ventricles	17	0.0279851
pmh	Melanoma	Lat. Ventricles	5	0.0187848
pmh	Breast	Lat. Ventricles	8	0.0279158
pmh	Lung	Lat. Ventricles	24	0.0254704
mskcc	Melanoma	Lat. Ventricles	8	0.0346425
mskcc	Breast	Lat. Ventricles	14	0.039517
mskcc	Lung	Lat. Ventricles	18	0.0292296
ucsf	Melanoma	Brainstem	23	0.025635
ucsf	Breast	Brainstem	43	0.02966
ucsf	Lung	Brainstem	51	0.0249507
ucd	Melanoma	Brainstem	1	0.00988047
ucd	Breast	Brainstem	11	0.0602449
ucd	Lung	Brainstem	4	0.00893013
pmh	Melanoma	Brainstem	1	0.00509515
pmh	Breast	Brainstem	9	0.0425915
pmh	Lung	Brainstem	21	0.0302249
mskcc	Melanoma	Brainstem	4	0.0234909
mskcc	Breast	Brainstem	9	0.0344523
mskcc	Lung	Brainstem	13	0.0286295
ucsf	Melanoma	3rd/4th Ventricles	21	0.0376074
ucsf	Breast	3rd/4th Ventricles	50	0.0554144
ucsf	Lung	3rd/4th Ventricles	57	0.0448061
ucd	Melanoma	3rd/4th Ventricles	2	0.0317509
ucd	Breast	3rd/4th Ventricles	9	0.079199
ucd	Lung	3rd/4th Ventricles	14	0.0502198
pmh	Melanoma	3rd/4th Ventricles	3	0.02456
pmh	Breast	3rd/4th Ventricles	9	0.068434
pmh	Lung	3rd/4th Ventricles	14	0.0323759
mskcc	Melanoma	3rd/4th Ventricles	3	0.0283081
mskcc	Breast	3rd/4th Ventricles	11	0.0676577
mskcc	Lung	3rd/4th Ventricles	18	0.0636931
ucsf	Melanoma	Thalamus	12	0.0332498
ucsf	Breast	Thalamus	19	0.0325806
ucsf	Lung	Thalamus	36	0.0437842
ucd	Melanoma	Thalamus	3	0.0736886
ucd	Breast	Thalamus	3	0.0408461
ucd	Lung	Thalamus	11	0.0610509
pmh	Melanoma	Thalamus	1	0.0126666
pmh	Breast	Thalamus	0	0
pmh	Lung	Thalamus	12	0.0429367
mskcc	Melanoma	Thalamus	1	0.0145996
mskcc	Breast	Thalamus	4	0.038066
mskcc	Lung	Thalamus	5	0.0273743
ucsf	Melanoma	Hippocampi	6	0.034814
ucsf	Breast	Hippocampi	10	0.0359088
ucsf	Lung	Hippocampi	17	0.0432972
ucd	Melanoma	Hippocampi	3	0.154311
ucd	Breast	Hippocampi	0	0
ucd	Lung	Hippocampi	5	0.058112
pmh	Melanoma	Hippocampi	2	0.0530499
pmh	Breast	Hippocampi	3	0.0739094
pmh	Lung	Hippocampi	5	0.0374639
mskcc	Melanoma	Hippocampi	2	0.0611459
mskcc	Breast	Hippocampi	1	0.0199284
mskcc	Lung	Hippocampi	5	0.0573243
ucsf	Melanoma	Pituitary	2	0.0697661
ucsf	Breast	Pituitary	1	0.021588
ucsf	Lung	Pituitary	1	0.0153117
ucd	Melanoma	Pituitary	0	0
ucd	Breast	Pituitary	1	0.17141
ucd	Lung	Pituitary	0	0
pmh	Melanoma	Pituitary	0	0
pmh	Breast	Pituitary	0	0
pmh	Lung	Pituitary	0	0
mskcc	Melanoma	Pituitary	1	0.183802
mskcc	Breast	Pituitary	0	0
mskcc	Lung	Pituitary	0	0
ucsf	Melanoma	Amygdala	1	0.0154166
ucsf	Breast	Amygdala	5	0.0477041
ucsf	Lung	Amygdala	3	0.020301
ucd	Melanoma	Amygdala	1	0.136666
ucd	Breast	Amygdala	0	0
ucd	Lung	Amygdala	1	0.0308802
pmh	Melanoma	Amygdala	1	0.0704757
pmh	Breast	Amygdala	0	0
pmh	Lung	Amygdala	2	0.039816
mskcc	Melanoma	Amygdala	0	0
mskcc	Breast	Amygdala	0	0
mskcc	Lung	Amygdala	1	0.0304617

## Sheet: Figure_2_D
Institution	GM to Centroid (mm) min	count	Total_Mets_Institution	%
ucsf	0	1207	4982	24.2272
ucsf	1	1043	4982	20.9354
ucsf	2	908	4982	18.2256
ucsf	3	446	4982	8.95223
pmh	0	314	1335	23.5206
pmh	1	309	1335	23.1461
ucsf	4	294	4982	5.90124
mskcc	0	258	1031	25.0242
pmh	2	243	1335	18.2022
mskcc	1	206	1031	19.9806
ucd	0	195	828	23.5507
ucd	1	180	828	21.7391
mskcc	2	179	1031	17.3618
ucd	2	149	828	17.9952
pmh	3	134	1335	10.0375
ucsf	5	107	4982	2.14773
mskcc	3	102	1031	9.89331
mskcc	4	67	1031	6.49855
ucsf	6	65	4982	1.3047
pmh	4	65	1335	4.86891
ucd	3	65	828	7.85024
ucsf	8	59	4982	1.18426
ucd	4	58	828	7.00483
ucsf	7	48	4982	0.963468
pmh	5	33	1335	2.47191
ucsf	9	33	4982	0.662385
ucsf	12	24	4982	0.481734
ucsf	13	23	4982	0.461662
mskcc	5	22	1031	2.13385
ucsf	10	20	4982	0.401445
ucsf	11	18	4982	0.361301
ucsf	14	13	4982	0.260939
mskcc	7	13	1031	1.26091
mskcc	6	12	1031	1.16392
pmh	6	12	1335	0.898876
ucd	6	11	828	1.3285
mskcc	8	11	1031	1.06693
pmh	8	11	1335	0.82397
ucd	5	11	828	1.3285
ucd	7	10	828	1.20773
pmh	7	10	1335	0.749064
ucd	10	9	828	1.08696
pmh	12	9	1335	0.674157
mskcc	9	8	1031	0.775946
mskcc	11	7	1031	0.678952
pmh	9	7	1335	0.524345
pmh	10	7	1335	0.524345
mskcc	12	7	1031	0.678952
ucd	14	6	828	0.724638
mskcc	10	6	1031	0.581959
ucd	12	5	828	0.603865
ucd	9	5	828	0.603865
pmh	11	3	1335	0.224719
ucd	11	3	828	0.362319
ucd	8	3	828	0.362319
mskcc	13	2	1031	0.193986
pmh	14	2	1335	0.149813
pmh	13	2	1335	0.149813
ucd	13	2	828	0.241546
mskcc	14	1	1031	0.0969932

## Sheet: Figure_2_E
Volume (cm3)	Sphericity	PRIMARY
0.252	0.864383	Melanoma
0.129	0.773849	Melanoma
1.61	0.886385	Lung
0.096	0.74228	Breast
0.511	0.872463	Breast
0.131	0.8691	Breast
0.188	0.869667	Breast
0.576	0.850113	Breast
0.723	0.872584	Breast
0.203	0.896741	Breast
0.1	0.742061	Breast
0.281	0.886516	Breast
0.232	0.892437	Breast
2.355	0.884707	Lung
2.08	0.763862	Lung
0.383	0.899619	Lung
0.141	0.803955	Lung
0.939	0.840815	Lung
0.439	0.875004	Lung
0.187	0.903329	Melanoma
0.047	0.792884	Melanoma
0.26	0.874238	Melanoma
0.635	0.841666	Melanoma
0.17	0.890024	Melanoma
0.099	0.772191	Melanoma
0.08	0.78233	Melanoma
0.263	0.899676	Melanoma
0.105	0.750222	Melanoma
0.247	0.875025	Melanoma
0.181	0.879267	Melanoma
1.022	0.872809	Melanoma
0.161	0.867789	Melanoma
0.631	0.866762	Lung
0.13	0.796483	Lung
1.938	0.873419	Lung
0.33	0.877006	Melanoma
1.111	0.705509	Melanoma
0.545	0.865706	Melanoma
0.091	0.779965	Melanoma
0.769	0.85081	Lung
0.375	0.882157	Lung
0.51	0.885803	Lung
0.155	0.83313	Lung
0.569	0.834465	Lung
0.356	0.858424	Lung
0.197	0.702111	Lung
0.135	0.78054	Lung
0.216	0.850398	Lung
1.4	0.805475	Lung
0.254	0.859302	Lung
0.329	0.893426	Lung
1.947	0.872878	Lung
0.319	0.882895	Lung
0.943	0.869072	Lung
0.634	0.892051	Lung
0.55	0.891184	Lung
0.722	0.897526	Lung
1.113	0.895427	Lung
1.766	0.875585	Lung
0.979	0.882455	Lung
0.348	0.872108	Lung
0.248	0.887868	Lung
0.338	0.880745	Lung
0.109	0.833298	Lung
1.285	0.855717	Breast
0.091	0.846327	Breast
0.07	0.809838	Breast
0.099	0.850671	Breast
0.177	0.751273	Lung
0.114	0.786336	Lung
0.257	0.81658	Lung
2.008	0.862631	Lung
1.646	0.882601	Lung
0.446	0.881508	Lung
1.225	0.831008	Melanoma
0.37	0.882964	Melanoma
0.505	0.835899	Melanoma
0.525	0.819229	Melanoma
0.33	0.873813	Lung
2.975	0.885571	Lung
1.263	0.797799	Melanoma
0.156	0.892922	Breast
0.547	0.881722	Breast
0.277	0.866564	Breast
0.995	0.821937	Breast
0.28	0.88086	Breast
0.846	0.879752	Breast
0.714	0.857318	Breast
0.25	0.866423	Breast
0.665	0.896726	Breast
0.551	0.86089	Breast
0.43	0.865506	Breast
0.048	0.798097	Breast
0.066	0.791905	Breast
0.131	0.746757	Breast
0.439	0.834973	Breast
0.117	0.800999	Breast
0.339	0.848616	Breast
1.129	0.871361	Breast
0.336	0.879254	Breast
1.3	0.762711	Breast
0.62	0.728362	Breast
0.454	0.827823	Breast
0.134	0.778779	Breast
0.133	0.792504	Breast
0.117	0.803373	Breast
0.5	0.821664	Breast
0.144	0.756126	Breast
0.414	0.825347	Breast
0.122	0.794789	Breast
1.45	0.881475	Breast
0.941	0.838326	Breast
0.147	0.812147	Breast
1.032	0.717869	Breast
0.858	0.792534	Breast
0.098	0.729319	Breast
0.582	0.897653	Breast
0.402	0.759894	Breast
0.377	0.826926	Breast
0.211	0.849681	Breast
0.275	0.884299	Breast
1.454	0.830765	Breast
0.542	0.814827	Breast
0.271	0.830136	Breast
0.119	0.73738	Breast
0.305	0.784159	Breast
1.106	0.857863	Breast
0.226	0.852158	Breast
0.21	0.860586	Breast
0.18	0.859414	Breast
0.233	0.873736	Breast
0.462	0.880262	Breast
0.943	0.860864	Lung
1.945	0.780798	Lung
0.386	0.887248	Lung
0.752	0.836979	Lung
0.323	0.880621	Lung
0.449	0.875396	Lung
0.096	0.804517	Melanoma
0.23	0.881787	Lung
0.214	0.85605	Lung
0.045	0.840958	Lung
0.996	0.835036	Lung
0.336	0.837858	Lung
1.102	0.856368	Melanoma
1.134	0.843676	Lung
0.217	0.88748	Lung
2.152	0.866907	Lung
0.265	0.889278	Lung
0.133	0.764953	Lung
1.811	0.886617	Lung
1.092	0.885791	Lung
0.324	0.90302	Lung
0.194	0.864976	Lung
0.086	0.79212	Lung
1.119	0.866247	Breast
0.338	0.903901	Lung
0.175	0.9062	Melanoma
0.03	0.825491	Melanoma
0.067	0.824603	Melanoma
0.067	0.782234	Melanoma
0.037	0.843236	Melanoma
0.031	0.813903	Melanoma
0.051	0.831144	Melanoma
0.106	0.78335	Melanoma
0.031	0.897315	Melanoma
0.041	0.862588	Melanoma
0.66	0.875549	Melanoma
0.055	0.868654	Melanoma
0.075	0.847133	Melanoma
0.085	0.774564	Melanoma
0.087	0.746031	Melanoma
0.05	0.835431	Melanoma
0.094	0.759974	Melanoma
0.084	0.841004	Melanoma
0.068	0.853844	Melanoma
0.037	0.819707	Melanoma
0.071	0.787183	Melanoma
0.14	0.788262	Melanoma
0.056	0.798133	Melanoma
0.038	0.874041	Melanoma
0.084	0.826721	Melanoma
0.073	0.784484	Melanoma
0.108	0.766243	Melanoma
0.076	0.811289	Melanoma
0.108	0.823578	Melanoma
0.04	0.903368	Melanoma
0.159	0.892071	Melanoma
0.311	0.877781	Melanoma
0.691	0.858721	Melanoma
0.246	0.891098	Melanoma
0.144	0.825703	Melanoma
0.24	0.867772	Melanoma
0.228	0.887502	Melanoma
1.116	0.807963	Breast
0.695	0.833769	Breast
1.391	0.806522	Breast
2.477	0.76269	Breast
0.449	0.891107	Breast
0.36	0.878267	Breast
0.561	0.747109	Breast
0.733	0.826134	Breast
0.272	0.889227	Lung
0.204	0.902551	Lung
0.474	0.879326	Lung
0.174	0.761988	Lung
0.3	0.851885	Lung
0.248	0.8168	Lung
0.267	0.896443	Lung
0.177	0.871673	Lung
0.258	0.865278	Lung
0.335	0.860511	Lung
0.564	0.874485	Breast
0.291	0.880955	Breast
0.77	0.881565	Lung
2.631	0.824603	Melanoma
0.639	0.869919	Melanoma
0.392	0.892574	Melanoma
0.166	0.844162	Melanoma
0.671	0.875362	Melanoma
0.594	0.860494	Lung
1.15	0.840299	Lung
0.595	0.887332	Lung
2.643	0.857327	Lung
0.19	0.899341	Breast
1.31	0.85753	Breast
1.156	0.876462	Breast
1.122	0.844804	Breast
0.691	0.88102	Breast
0.327	0.865646	Breast
0.311	0.886356	Breast
0.076	0.756558	Breast
0.189	0.840236	Breast
0.069	0.77693	Breast
0.256	0.871395	Breast
1.23	0.878671	Breast
1.812	0.880021	Melanoma
0.415	0.845962	Lung
0.414	0.893599	Lung
1.381	0.875227	Melanoma
0.491	0.869428	Melanoma
0.426	0.890235	Melanoma
0.591	0.851933	Melanoma
0.225	0.861497	Melanoma
0.135	0.783035	Melanoma
0.409	0.872934	Lung
0.077	0.856498	Lung
0.282	0.878246	Lung
0.14	0.801967	Lung
0.19	0.862237	Lung
0.075	0.700596	Lung
0.319	0.86308	Lung
0.074	0.770479	Lung
0.541	0.871097	Lung
0.293	0.894038	Lung
0.156	0.897849	Lung
1.668	0.867057	Lung
1.823	0.857893	Breast
0.434	0.85693	Breast
0.275	0.88189	Breast
0.44	0.836201	Breast
0.174	0.880803	Lung
0.131	0.723554	Lung
0.082	0.714257	Lung
0.359	0.841039	Lung
0.11	0.780637	Lung
0.125	0.807143	Lung
0.098	0.824006	Lung
0.279	0.870087	Lung
0.073	0.837149	Lung
0.12	0.839601	Lung
0.063	0.842276	Lung
0.201	0.891239	Lung
0.043	0.892122	Lung
0.142	0.778991	Lung
0.1	0.819627	Lung
0.081	0.822414	Lung
0.087	0.757401	Lung
0.033	0.902025	Lung
0.072	0.750973	Lung
0.123	0.831174	Lung
0.122	0.792372	Lung
2.547	0.871815	Lung
0.073	0.771202	Lung
1.257	0.865467	Lung
0.129	0.814399	Lung
0.28	0.874283	Lung
0.101	0.768227	Lung
0.123	0.798875	Lung
0.137	0.84066	Lung
0.082	0.763861	Lung
0.345	0.861188	Lung
0.161	0.707295	Lung
0.167	0.862177	Lung
0.451	0.88821	Lung
0.608	0.876315	Lung
0.933	0.806387	Lung
0.342	0.889016	Lung
0.489	0.866644	Lung
1.766	0.843341	Lung
0.556	0.87953	Lung
0.259	0.895435	Lung
0.242	0.880539	Lung
0.307	0.875208	Lung
0.429	0.868975	Lung
0.369	0.871724	Lung
0.609	0.844576	Lung
0.358	0.831289	Lung
0.419	0.869481	Lung
2.113	0.861382	Lung
0.325	0.87702	Lung
0.751	0.850043	Lung
0.375	0.87121	Lung
0.99	0.873193	Lung
0.719	0.871048	Lung
1.379	0.859505	Lung
0.166	0.896918	Lung
0.259	0.898278	Lung
2.767	0.845176	Melanoma
0.341	0.890701	Melanoma
0.188	0.897973	Melanoma
0.226	0.848656	Melanoma
0.128	0.799927	Melanoma
0.285	0.875436	Melanoma
0.258	0.837077	Melanoma
0.136	0.803522	Melanoma
0.084	0.746331	Melanoma
0.1	0.873661	Melanoma
0.068	0.736425	Melanoma
0.719	0.879924	Melanoma
0.214	0.891692	Melanoma
1.123	0.88397	Lung
0.144	0.770183	Breast
0.245	0.842483	Breast
0.272	0.855679	Breast
0.512	0.854524	Breast
0.875	0.761436	Breast
1.995	0.764413	Breast
0.229	0.85478	Breast
0.48	0.79545	Breast
0.126	0.829477	Breast
0.503	0.732886	Breast
0.05	0.833094	Lung
0.488	0.84518	Lung
2.537	0.846839	Lung
1.52	0.889813	Lung
0.635	0.879759	Lung
0.337	0.872784	Melanoma
0.426	0.854528	Melanoma
0.552	0.850201	Melanoma
0.985	0.845295	Melanoma
0.206	0.871311	Melanoma
0.39	0.874005	Lung
0.409	0.887988	Lung
0.199	0.89488	Lung
0.111	0.776055	Lung
0.114	0.773814	Lung
0.075	0.776433	Lung
2.666	0.857695	Lung
1.68	0.862755	Lung
0.158	0.902811	Lung
0.243	0.868146	Lung
0.18	0.8601	Lung
0.262	0.877794	Lung
0.564	0.842107	Lung
0.168	0.76862	Lung
0.628	0.891112	Melanoma
1.864	0.889579	Lung
0.161	0.869278	Melanoma
0.2	0.899649	Breast
0.405	0.876924	Breast
0.321	0.8862	Breast
0.244	0.913749	Breast
1.362	0.865984	Lung
0.474	0.860966	Lung
0.383	0.895563	Lung
0.193	0.863304	Lung
0.143	0.742031	Lung
0.147	0.729158	Lung
0.298	0.855266	Lung
0.125	0.750033	Lung
0.164	0.733655	Lung
0.227	0.883214	Lung
0.133	0.793106	Lung
0.109	0.781448	Lung
0.08	0.761872	Lung
0.472	0.87702	Breast
0.578	0.885396	Melanoma
0.101	0.779714	Melanoma
1.471	0.86317	Melanoma
0.318	0.877575	Melanoma
0.652	0.875694	Melanoma
1.37	0.877626	Melanoma
0.219	0.891979	Melanoma
0.095	0.682721	Melanoma
2.818	0.880873	Lung
1.927	0.842606	Breast
0.205	0.897246	Breast
0.249	0.845027	Melanoma
1.292	0.815569	Melanoma
0.206	0.904854	Melanoma
2.44	0.846046	Lung
0.329	0.907648	Lung
0.15	0.896737	Lung
0.419	0.866048	Lung
0.92	0.868381	Lung
0.936	0.870245	Lung
0.109	0.804455	Lung
0.167	0.904792	Lung
0.281	0.887567	Lung
0.664	0.870895	Lung
0.753	0.865107	Breast
0.678	0.85473	Melanoma
0.552	0.881044	Lung
0.478	0.833761	Lung
0.968	0.864191	Lung
1.009	0.855692	Lung
0.12	0.770217	Lung
0.339	0.878712	Lung
0.266	0.886206	Lung
0.513	0.859384	Lung
1.536	0.884775	Melanoma
0.964	0.882207	Lung
2.905	0.674191	Lung
0.505	0.834281	Lung
2.858	0.81598	Lung
0.783	0.825476	Lung
1.037	0.798688	Lung
0.581	0.756758	Lung
0.144	0.753406	Lung
0.387	0.87535	Lung
0.103	0.821774	Lung
0.065	0.834599	Lung
0.155	0.732454	Lung
0.054	0.80633	Lung
0.032	0.755543	Lung
2.325	0.86863	Lung
0.28	0.900114	Lung
0.988	0.823216	Lung
0.312	0.8585	Lung
0.357	0.862	Lung
0.167	0.867211	Lung
0.172	0.869605	Lung
0.408	0.870687	Lung
0.224	0.87755	Breast
0.923	0.864986	Lung
0.633	0.859139	Lung
0.693	0.871038	Lung
1.106	0.83348	Lung
0.556	0.823077	Lung
0.361	0.885658	Lung
0.154	0.866055	Lung
0.398	0.87092	Breast
1.566	0.864321	Breast
1.646	0.813324	Breast
0.742	0.877924	Breast
0.727	0.86426	Lung
0.284	0.888564	Lung
0.213	0.868349	Lung
0.971	0.87488	Lung
0.985	0.886862	Lung
0.219	0.899962	Lung
0.039	0.788439	Lung
0.312	0.865351	Breast
0.024	0.679672	Breast
0.44	0.889394	Lung
0.499	0.899833	Lung
0.202	0.902138	Lung
1.124	0.890833	Lung
0.514	0.835829	Lung
0.696	0.834562	Melanoma
1.629	0.858031	Lung
0.453	0.840092	Lung
1.025	0.861731	Lung
0.886	0.856661	Lung
1.454	0.864267	Lung
0.231	0.880332	Lung
0.116	0.838069	Lung
0.13	0.822302	Lung
0.743	0.87044	Lung
0.349	0.882791	Lung
0.894	0.874442	Lung
0.29	0.742624	Lung
0.127	0.77196	Lung
0.106	0.82653	Lung
0.182	0.898879	Lung
0.117	0.82539	Lung
0.496	0.866632	Breast
0.149	0.84537	Breast
0.203	0.852401	Breast
0.058	0.837504	Breast
0.27	0.849744	Breast
0.363	0.889665	Breast
0.383	0.845457	Breast
0.163	0.890537	Breast
0.859	0.828081	Breast
0.122	0.829232	Breast
0.419	0.899424	Breast
0.155	0.888656	Breast
0.387	0.883765	Breast
0.093	0.844234	Melanoma
0.065	0.872471	Melanoma
0.106	0.827097	Melanoma
0.101	0.80973	Melanoma
2.737	0.861219	Melanoma
0.307	0.887936	Melanoma
0.344	0.878212	Melanoma
2.477	0.835091	Lung
1.689	0.867709	Lung
0.447	0.893674	Lung
0.742	0.883802	Lung
0.595	0.762716	Lung
0.455	0.822811	Lung
0.474	0.880953	Lung
1.668	0.836476	Lung
0.128	0.766343	Breast
0.725	0.842382	Breast
0.716	0.865622	Lung
0.304	0.860711	Lung
0.185	0.879162	Lung
1.909	0.826295	Lung
2.332	0.835497	Melanoma
0.078	0.824707	Lung
0.39	0.896589	Lung
0.111	0.813481	Breast
0.154	0.77597	Breast
0.73	0.871999	Breast
0.543	0.872419	Breast
0.65	0.85941	Breast
0.089	0.868818	Breast
0.531	0.86558	Breast
1.178	0.800535	Breast
0.483	0.886673	Lung
0.348	0.897579	Lung
1.023	0.752613	Lung
0.882	0.868331	Lung
0.721	0.820066	Lung
0.667	0.835663	Lung
1.057	0.774118	Lung
0.63	0.864717	Lung
0.955	0.841366	Lung
0.271	0.880269	Lung
0.56	0.84035	Breast
0.135	0.713038	Lung
0.484	0.863454	Lung
0.788	0.841777	Lung
0.126	0.684597	Lung
0.568	0.864776	Lung
0.507	0.823937	Lung
0.167	0.700484	Lung
1.917	0.882935	Lung
0.752	0.883813	Lung
0.366	0.876431	Lung
0.251	0.849263	Breast
0.341	0.906394	Lung
2.553	0.866275	Lung
2.138	0.883709	Lung
0.709	0.874954	Lung
0.157	0.88488	Lung
1.189	0.798462	Lung
0.177	0.88724	Lung
0.095	0.840657	Lung
0.079	0.868821	Lung
0.52	0.851467	Lung
0.193	0.835164	Lung
0.755	0.876518	Lung
0.748	0.883156	Lung
0.344	0.861145	Melanoma
0.249	0.870738	Melanoma
0.367	0.885045	Melanoma
0.214	0.867682	Melanoma
0.365	0.883882	Melanoma
0.048	0.780115	Lung
1.324	0.89063	Lung
0.273	0.895154	Melanoma
0.732	0.859657	Lung
1.005	0.817562	Lung
0.726	0.878363	Breast
0.112	0.747607	Breast
2.158	0.852744	Lung
0.972	0.886954	Lung
0.452	0.852884	Lung
0.177	0.881913	Breast
0.11	0.740608	Breast
0.088	0.695016	Breast
0.274	0.685182	Breast
0.091	0.808534	Breast
0.294	0.839731	Breast
0.11	0.774575	Breast
0.168	0.730967	Breast
0.843	0.797237	Lung
0.73	0.859171	Lung
1.562	0.842033	Lung
0.541	0.832671	Lung
0.25	0.831492	Lung
0.932	0.811517	Lung
2.14	0.744755	Breast
0.392	0.873876	Breast
0.07	0.799776	Breast
0.104	0.753974	Breast
0.461	0.865854	Lung
0.786	0.854231	Lung
1.883	0.865326	Lung
0.614	0.826135	Lung
0.81	0.809948	Lung
0.057	0.79757	Lung
0.266	0.83113	Lung
0.352	0.851455	Lung
0.215	0.854039	Lung
0.317	0.837662	Lung
0.608	0.862637	Lung
0.328	0.806507	Lung
0.081	0.787998	Lung
0.658	0.84972	Lung
0.37	0.838632	Lung
2.918	0.87117	Lung
1.96	0.835111	Lung
1.156	0.882573	Lung
0.741	0.876322	Lung
1.156	0.875108	Lung
1.306	0.877587	Lung
0.185	0.886857	Lung
0.113	0.816418	Lung
0.131	0.843158	Lung
1.164	0.868191	Breast
0.145	0.892783	Breast
0.293	0.875535	Breast
0.189	0.8619	Breast
0.33	0.872595	Breast
0.459	0.903097	Breast
0.288	0.782254	Breast
0.132	0.773098	Breast
0.066	0.726295	Breast
0.926	0.845634	Lung
0.828	0.810006	Breast
2.406	0.822723	Breast
0.905	0.876903	Lung
0.444	0.8339	Lung
0.159	0.748502	Lung
0.767	0.879148	Lung
0.476	0.845011	Lung
2.208	0.863685	Lung
1.013	0.83656	Lung
0.116	0.828941	Lung
0.385	0.890947	Lung
2.493	0.810215	Lung
1.097	0.856124	Lung
0.273	0.898773	Lung
1.826	0.848017	Lung
1.274	0.851842	Lung
0.58	0.855673	Lung
0.514	0.889391	Lung
0.671	0.860036	Lung
1.206	0.875952	Melanoma
0.806	0.889873	Melanoma
0.218	0.880258	Melanoma
0.505	0.878563	Melanoma
0.252	0.880425	Melanoma
0.288	0.876125	Lung
0.434	0.889932	Lung
0.316	0.88289	Breast
0.052	0.842073	Breast
0.224	0.876174	Breast
0.271	0.874015	Breast
0.129	0.702182	Lung
0.558	0.883513	Breast
0.876	0.866656	Lung
0.339	0.804708	Lung
1.977	0.841019	Breast
0.057	0.820875	Lung
0.079	0.79257	Lung
0.161	0.877487	Lung
0.235	0.872442	Lung
0.333	0.867647	Lung
0.324	0.872664	Lung
0.508	0.887222	Lung
0.099	0.845094	Lung
0.288	0.871997	Lung
0.265	0.858036	Lung
1.122	0.861782	Melanoma
1.905	0.755772	Melanoma
0.485	0.862917	Melanoma
2.515	0.840405	Melanoma
0.138	0.747492	Melanoma
0.144	0.890582	Lung
2.508	0.841142	Lung
0.153	0.871724	Lung
1.587	0.837153	Breast
1.404	0.879691	Melanoma
0.076	0.839549	Melanoma
0.095	0.82646	Melanoma
1.178	0.846026	Melanoma
0.14	0.787748	Melanoma
0.278	0.871424	Melanoma
0.292	0.86001	Melanoma
0.315	0.897224	Melanoma
0.302	0.868364	Melanoma
0.805	0.874224	Breast
0.097	0.800007	Breast
0.174	0.873272	Breast
0.29	0.881006	Breast
0.088	0.800951	Lung
0.125	0.837567	Lung
1.046	0.866992	Breast
0.257	0.901422	Breast
1.04	0.827915	Breast
0.681	0.893859	Breast
0.887	0.890616	Breast
0.275	0.890598	Lung
0.179	0.869078	Lung
0.5	0.881008	Lung
1.657	0.758019	Breast
0.538	0.862152	Breast
1.328	0.852247	Breast
0.708	0.827149	Breast
1.647	0.782969	Breast
0.297	0.892604	Breast
0.913	0.880328	Lung
1.538	0.859083	Lung
0.18	0.867943	Lung
0.11	0.806471	Lung
0.381	0.865672	Lung
0.461	0.903353	Lung
2.909	0.880572	Lung
1.358	0.865226	Lung
0.28	0.88377	Lung
0.266	0.891481	Lung
0.178	0.916131	Lung
1.715	0.87403	Lung
1.222	0.887215	Lung
0.431	0.86788	Lung
0.971	0.827179	Lung
0.246	0.881379	Breast
0.395	0.884029	Breast
1.618	0.720245	Breast
0.851	0.892666	Melanoma
0.074	0.853758	Melanoma
0.861	0.895388	Melanoma
0.353	0.87771	Melanoma
0.527	0.846386	Melanoma
0.253	0.910182	Melanoma
0.311	0.885659	Melanoma
0.117	0.859618	Melanoma
0.405	0.891033	Melanoma
2.564	0.713558	Melanoma
2.706	0.880879	Melanoma
1.96	0.891335	Melanoma
1.009	0.887753	Melanoma
0.23	0.882517	Melanoma
1.574	0.704264	Melanoma
1.924	0.868074	Breast
0.509	0.889671	Breast
0.13	0.812562	Breast
1.826	0.885397	Lung
0.336	0.888291	Lung
0.064	0.846315	Lung
0.208	0.878797	Lung
0.076	0.841042	Lung
0.201	0.895881	Lung
0.142	0.812496	Lung
0.448	0.874957	Lung
0.318	0.86432	Lung
0.601	0.869717	Lung
0.449	0.900777	Lung
0.12	0.815792	Lung
0.03	0.726872	Melanoma
0.393	0.791311	Melanoma
0.314	0.864325	Melanoma
0.34	0.857138	Melanoma
0.361	0.885543	Melanoma
0.722	0.892293	Melanoma
0.263	0.879029	Melanoma
0.093	0.778523	Melanoma
1.136	0.900199	Breast
2.803	0.839513	Breast
1.784	0.854752	Breast
1.111	0.862003	Breast
0.603	0.873941	Breast
0.568	0.887961	Breast
0.348	0.871633	Lung
0.658	0.821535	Lung
0.224	0.842319	Lung
0.17	0.769317	Lung
0.796	0.895269	Melanoma
0.506	0.851001	Melanoma
2.364	0.778227	Melanoma
0.279	0.905696	Melanoma
0.735	0.879314	Melanoma
2.542	0.710216	Melanoma
0.153	0.882898	Lung
0.403	0.854668	Breast
0.045	0.831545	Breast
0.032	0.790525	Breast
0.203	0.860226	Breast
0.369	0.841226	Breast
0.412	0.88077	Breast
0.193	0.864255	Breast
0.133	0.782716	Breast
0.626	0.879675	Lung
2.651	0.868728	Lung
0.802	0.863147	Lung
1.346	0.857814	Lung
0.209	0.88983	Lung
2.04	0.853176	Lung
1.163	0.865752	Lung
0.564	0.875292	Lung
2.852	0.885434	Lung
1.122	0.864304	Lung
0.232	0.867227	Lung
0.266	0.881442	Lung
0.181	0.862353	Lung
0.447	0.8845	Lung
0.28	0.883508	Lung
0.17	0.884567	Melanoma
0.05	0.863816	Melanoma
0.166	0.877386	Melanoma
0.319	0.877023	Melanoma
0.083	0.833609	Melanoma
0.053	0.849725	Melanoma
0.045	0.727243	Melanoma
0.099	0.797686	Melanoma
0.108	0.821152	Melanoma
0.221	0.891703	Melanoma
1.761	0.871294	Melanoma
0.22	0.888387	Melanoma
0.084	0.778772	Melanoma
1.723	0.870987	Melanoma
0.518	0.888746	Melanoma
0.681	0.884375	Melanoma
0.124	0.77172	Melanoma
0.254	0.87508	Melanoma
0.146	0.823091	Melanoma
0.12	0.816196	Melanoma
0.091	0.715587	Lung
1.096	0.878895	Breast
0.281	0.892337	Breast
1.068	0.874853	Lung
0.265	0.888027	Breast
0.386	0.876351	Breast
0.262	0.87287	Breast
0.192	0.886179	Breast
0.758	0.834008	Lung
0.768	0.852715	Lung
1.093	0.856235	Lung
2.085	0.849716	Breast
0.519	0.858876	Breast
0.149	0.835732	Breast
0.679	0.898473	Melanoma
0.168	0.900302	Melanoma
1.844	0.839036	Melanoma
0.168	0.73657	Melanoma
1.452	0.867765	Lung
0.234	0.82809	Lung
0.642	0.869447	Melanoma
0.36	0.867485	Lung
0.708	0.868612	Lung
0.577	0.872197	Lung
1.821	0.821951	Lung
0.426	0.880985	Lung
0.337	0.897156	Breast
1.093	0.864234	Breast
0.824	0.880829	Breast
0.142	0.786806	Breast
1.709	0.84809	Lung
0.796	0.876356	Lung
0.95	0.846158	Melanoma
2.974	0.865429	Lung
0.209	0.894639	Lung
0.657	0.86718	Lung
0.154	0.748191	Lung
0.155	0.894838	Lung
0.332	0.857794	Lung
0.38	0.887364	Lung
0.123	0.808057	Lung
0.209	0.879713	Lung
0.074	0.799989	Lung
0.1	0.828383	Lung
0.104	0.813674	Lung
0.072	0.769001	Lung
0.125	0.749992	Lung
0.192	0.901504	Lung
0.95	0.866307	Lung
2.338	0.874963	Lung
0.192	0.891115	Lung
0.446	0.774772	Lung
0.208	0.887951	Lung
2.508	0.87277	Lung
0.396	0.872795	Lung
0.315	0.862516	Lung
1.419	0.861489	Lung
0.446	0.873918	Breast
0.323	0.893819	Breast
0.386	0.877824	Lung
0.159	0.776153	Melanoma
0.36	0.871977	Melanoma
0.104	0.82334	Melanoma
0.195	0.755674	Melanoma
0.286	0.843346	Melanoma
0.437	0.842722	Melanoma
0.22	0.876773	Melanoma
0.863	0.862778	Breast
0.223	0.87479	Melanoma
0.523	0.878457	Melanoma
0.159	0.909614	Melanoma
0.806	0.868985	Melanoma
1.659	0.873961	Lung
0.362	0.876564	Breast
0.939	0.858133	Breast
0.078	0.876687	Breast
0.311	0.813221	Breast
0.243	0.896462	Breast
0.729	0.790148	Breast
0.725	0.857701	Breast
0.604	0.870182	Lung
2.158	0.881895	Breast
0.865	0.876073	Breast
0.283	0.865361	Breast
0.593	0.881069	Breast
0.264	0.867537	Breast
0.415	0.856831	Breast
0.803	0.713527	Breast
1.358	0.827397	Breast
0.646	0.850114	Breast
1.844	0.852639	Breast
0.772	0.770681	Breast
1.146	0.810716	Breast
1.278	0.806629	Breast
0.301	0.854378	Breast
0.261	0.826357	Breast
0.408	0.796779	Breast
1.706	0.797344	Breast
0.144	0.69714	Breast
2.039	0.671622	Breast
0.12	0.796255	Breast
1.195	0.793733	Breast
0.439	0.847869	Breast
0.236	0.878573	Breast
0.394	0.88903	Breast
0.972	0.878121	Breast
0.08	0.801099	Breast
0.204	0.897006	Breast
0.087	0.767925	Breast
1.71	0.822289	Breast
0.218	0.897608	Breast
0.925	0.867737	Melanoma
0.097	0.82706	Breast
0.118	0.674807	Breast
0.032	0.817885	Breast
0.061	0.759148	Breast
0.088	0.819489	Breast
0.172	0.752373	Breast
0.097	0.820022	Breast
0.063	0.751909	Breast
0.019	0.873686	Breast
0.033	0.825725	Breast
0.075	0.76935	Breast
0.152	0.764686	Breast
0.086	0.847186	Breast
0.191	0.869044	Breast
0.157	0.617149	Breast
0.07	0.783709	Breast
0.112	0.740204	Breast
0.482	0.837029	Breast
0.259	0.859525	Breast
0.262	0.888325	Breast
0.065	0.850173	Breast
0.251	0.86515	Breast
0.056	0.843232	Breast
0.056	0.786682	Breast
0.104	0.750159	Breast
0.203	0.890726	Lung
0.278	0.888113	Lung
0.368	0.874202	Lung
0.324	0.87214	Lung
0.44	0.835023	Lung
0.213	0.886068	Lung
1.688	0.839164	Lung
0.933	0.866275	Lung
1.068	0.843363	Lung
0.91	0.887996	Lung
0.078	0.856023	Lung
0.736	0.883775	Lung
0.688	0.859844	Lung
1.418	0.853857	Lung
0.534	0.905989	Lung
0.279	0.876929	Lung
1.145	0.848674	Lung
0.327	0.859659	Lung
0.728	0.846117	Lung
0.254	0.834325	Lung
0.21	0.815744	Lung
0.122	0.687795	Lung
0.648	0.730637	Lung
1.207	0.823064	Lung
2.455	0.863272	Lung
0.194	0.885127	Lung
0.444	0.887601	Lung
0.262	0.840812	Lung
0.146	0.793179	Lung
0.126	0.730249	Lung
0.246	0.631199	Breast
0.104	0.718305	Breast
0.935	0.881907	Lung
0.254	0.889245	Lung
0.324	0.87075	Lung
0.489	0.902709	Lung
0.597	0.871819	Lung
0.619	0.882907	Lung
0.088	0.823724	Lung
0.059	0.804031	Lung
0.164	0.873239	Lung
0.216	0.899279	Lung
0.953	0.882562	Breast
1.08	0.876925	Breast
1.351	0.888808	Breast
0.467	0.880502	Lung
1.472	0.878697	Melanoma
1.132	0.866489	Melanoma
0.551	0.837536	Lung
0.088	0.76382	Lung
0.165	0.872097	Lung
2.408	0.856538	Lung
0.577	0.87951	Lung
1.833	0.84266	Lung
1.898	0.839509	Breast
0.963	0.841394	Breast
0.147	0.778293	Breast
0.263	0.873021	Lung
0.074	0.831849	Lung
0.328	0.894777	Lung
1.311	0.878103	Lung
0.197	0.871192	Breast
0.145	0.902417	Breast
0.353	0.884492	Breast
0.549	0.868954	Breast
0.164	0.898731	Breast
0.387	0.890666	Lung
1.068	0.847443	Lung
0.204	0.867643	Lung
0.405	0.890585	Lung
1.655	0.88117	Lung
0.287	0.902364	Lung
0.204	0.886623	Lung
0.825	0.87659	Lung
0.733	0.834347	Lung
0.685	0.859514	Lung
0.249	0.862903	Lung
0.168	0.901146	Lung
0.654	0.870839	Lung
0.151	0.868798	Lung
1.043	0.865701	Breast
1.343	0.871555	Breast
0.591	0.84172	Breast
0.135	0.854829	Lung
0.217	0.884706	Lung
0.086	0.816821	Lung
0.549	0.830911	Lung
0.232	0.856319	Lung
2.858	0.840684	Lung
0.282	0.90002	Lung
0.791	0.881911	Lung
0.223	0.889524	Lung
0.678	0.888121	Lung
0.208	0.863363	Lung
0.179	0.860314	Breast
1.966	0.871817	Lung
0.797	0.881103	Lung
2.264	0.88367	Lung
2.35	0.851806	Breast
0.543	0.887657	Breast
0.741	0.869294	Breast
1.19	0.898135	Breast
1.129	0.892938	Breast
0.095	0.828165	Breast
0.101	0.802246	Breast
0.089	0.792548	Breast
1.318	0.870379	Lung
0.459	0.887056	Lung
0.287	0.88156	Breast
2.91	0.894943	Breast
0.408	0.895688	Breast
0.805	0.890761	Breast
0.587	0.896806	Breast
0.278	0.891411	Breast
2.333	0.83162	Lung
0.733	0.84349	Lung
0.265	0.830674	Lung
0.85	0.861892	Lung
0.758	0.8407	Breast
0.16	0.750337	Breast
0.225	0.896629	Breast
0.168	0.72233	Breast
0.188	0.841672	Breast
0.109	0.804515	Breast
0.37	0.883555	Lung
1.39	0.878775	Lung
0.411	0.889286	Lung
0.103	0.715358	Lung
0.27	0.89938	Melanoma
0.734	0.857927	Melanoma
0.375	0.902779	Melanoma
2.837	0.880249	Melanoma
2.286	0.887628	Melanoma
0.155	0.800552	Melanoma
0.625	0.871005	Melanoma
0.277	0.862936	Breast
0.109	0.692149	Breast
0.232	0.861084	Breast
0.203	0.687723	Breast
0.458	0.793448	Breast
0.266	0.851701	Breast
0.108	0.76447	Breast
0.915	0.87194	Breast
0.104	0.743579	Breast
0.852	0.869972	Lung
0.223	0.870081	Lung
0.266	0.893675	Lung
0.161	0.785784	Lung
0.208	0.846836	Lung
1.16	0.874132	Lung
0.655	0.846411	Breast
1.963	0.831152	Breast
0.971	0.865266	Melanoma
0.733	0.880032	Lung
0.105	0.839078	Lung
0.04	0.861901	Lung
0.1	0.82837	Lung
0.301	0.821851	Lung
0.082	0.83688	Lung
0.274	0.878799	Lung
0.066	0.858316	Lung
0.041	0.887886	Lung
0.136	0.601471	Lung
0.111	0.743276	Lung
0.019	0.899285	Lung
0.095	0.832338	Lung
0.021	0.909432	Lung
0.457	0.894816	Lung
0.073	0.887963	Lung
0.049	0.833901	Breast
0.66	0.801158	Breast
0.029	0.8545	Breast
0.05	0.804943	Breast
0.041	0.83714	Breast
0.206	0.892765	Breast
0.058	0.794756	Breast
0.11	0.791121	Lung
0.143	0.785313	Lung
0.068	0.763796	Lung
0.472	0.84908	Lung
1.833	0.838299	Lung
1.677	0.842744	Lung
0.482	0.773872	Lung
2.685	0.785885	Lung
0.369	0.87827	Melanoma
0.124	0.805817	Melanoma
0.026	0.838065	Melanoma
0.116	0.852726	Lung
0.127	0.860171	Lung
0.139	0.773615	Lung
0.062	0.744236	Lung
2.584	0.888226	Lung
1.016	0.886849	Lung
0.091	0.844755	Lung
1.332	0.86071	Melanoma
0.017	0.832077	Melanoma
0.035	0.854088	Melanoma
0.091	0.78816	Melanoma
0.005	0.814464	Melanoma
0.338	0.862865	Melanoma
2.323	0.698679	Melanoma
0.069	0.842141	Melanoma
0.067	0.732645	Melanoma
0.116	0.835653	Melanoma
0.38	0.884152	Melanoma
1.006	0.787784	Melanoma
0.33	0.896569	Melanoma
2.377	0.787026	Lung
0.036	0.884063	Lung
0.064	0.772708	Lung
0.265	0.883504	Lung
0.055	0.723088	Lung
2.312	0.876998	Lung
2.545	0.881156	Lung
0.896	0.891836	Lung
0.114	0.827371	Breast
0.058	0.812443	Breast
0.051	0.866243	Breast
0.366	0.893725	Breast
1.328	0.867283	Lung
0.09	0.852118	Lung
0.112	0.762211	Lung
0.047	0.851916	Lung
0.084	0.816953	Lung
0.057	0.789014	Lung
0.018	0.882374	Melanoma
0.088	0.837411	Melanoma
0.072	0.850078	Melanoma
0.066	0.78272	Melanoma
0.309	0.868144	Lung
0.072	0.857144	Lung
0.017	0.763113	Lung
0.034	0.86507	Lung
0.159	0.888114	Lung
0.061	0.87514	Lung
0.091	0.803944	Lung
0.024	0.846699	Lung
0.093	0.810015	Lung
0.173	0.909585	Lung
0.691	0.89224	Lung
2.465	0.842047	Melanoma
2.505	0.86185	Melanoma
0.473	0.877912	Melanoma
2.055	0.81854	Melanoma
0.03	0.775578	Lung
0.046	0.768504	Lung
0.045	0.84808	Lung
0.039	0.844285	Lung
0.032	0.868372	Lung
0.018	0.895993	Lung
0.052	0.873182	Lung
1.114	0.822725	Lung
0.333	0.880164	Lung
0.114	0.829956	Lung
0.402	0.866509	Lung
1.331	0.872524	Lung
0.069	0.822417	Lung
0.063	0.72417	Lung
0.029	0.863673	Lung
0.058	0.797785	Lung
0.015	0.750247	Lung
0.035	0.836455	Lung
0.301	0.892153	Lung
0.284	0.897986	Lung
0.214	0.900453	Lung
0.058	0.818541	Lung
1.083	0.862872	Lung
0.021	0.821453	Lung
0.156	0.769869	Lung
0.059	0.709299	Lung
0.037	0.867023	Lung
0.021	0.830374	Lung
0.631	0.868615	Melanoma
0.138	0.824188	Melanoma
0.113	0.812704	Melanoma
0.031	0.834984	Melanoma
1.606	0.897591	Melanoma
0.248	0.874632	Melanoma
0.092	0.780513	Melanoma
0.028	0.906288	Melanoma
0.611	0.888888	Lung
0.257	0.855351	Lung
0.928	0.879689	Lung
0.336	0.876924	Lung
0.013	0.724199	Lung
0.118	0.786954	Lung
0.009	0.901276	Lung
0.021	0.828337	Lung
0.024	0.894042	Lung
0.037	0.855326	Lung
0.148	0.825276	Lung
0.029	0.857844	Lung
0.025	0.922084	Lung
0.08	0.848766	Lung
0.02	0.751648	Lung
0.02	0.855493	Lung
1.153	0.868898	Lung
0.024	0.916071	Lung
0.022	0.817894	Lung
0.022	0.887035	Lung
0.165	0.894297	Breast
0.059	0.877103	Breast
1.437	0.704991	Breast
0.136	0.775527	Breast
0.085	0.803057	Lung
0.035	0.791707	Lung
0.029	0.831923	Lung
0.934	0.857551	Lung
0.153	0.901571	Lung
0.703	0.796281	Lung
0.267	0.87552	Lung
0.336	0.885468	Lung
0.014	0.842616	Lung
1.004	0.812824	Lung
0.026	0.873275	Lung
0.141	0.909672	Lung
0.811	0.842609	Lung
0.071	0.863195	Lung
0.326	0.851246	Lung
1.688	0.860784	Lung
0.045	0.785136	Lung
0.133	0.823226	Lung
0.199	0.872163	Lung
0.031	0.900906	Lung
0.287	0.856207	Lung
0.151	0.820497	Lung
0.088	0.734964	Lung
0.507	0.859252	Lung
0.151	0.786585	Lung
0.083	0.839797	Melanoma
0.226	0.88596	Melanoma
2.141	0.874912	Melanoma
0.07	0.774741	Lung
1.568	0.854656	Lung
0.149	0.876728	Lung
0.277	0.887369	Lung
1.577	0.878286	Lung
0.251	0.877909	Lung
0.842	0.899918	Lung
0.062	0.727099	Lung
0.34	0.856356	Lung
0.645	0.862991	Lung
2.838	0.869338	Lung
0.046	0.788409	Lung
2.83	0.84423	Lung
0.234	0.865415	Lung
0.11	0.761629	Lung
0.345	0.869512	Lung
0.262	0.874004	Lung
0.094	0.705259	Lung
1.116	0.838135	Lung
0.273	0.848773	Lung
0.06	0.894199	Lung
0.025	0.817178	Breast
0.367	0.849813	Breast
0.046	0.819949	Melanoma
0.028	0.800819	Melanoma
0.027	0.842169	Melanoma
2.044	0.83513	Melanoma
0.164	0.875549	Melanoma
0.174	0.884373	Lung
0.136	0.753971	Lung
0.103	0.804386	Lung
1.19	0.879571	Lung
0.099	0.77882	Lung
0.066	0.781653	Lung
0.025	0.808615	Lung
0.208	0.863288	Lung
0.133	0.80852	Lung
0.149	0.891119	Lung
0.62	0.888948	Lung
0.367	0.892202	Lung
0.042	0.803945	Lung
0.914	0.891896	Lung
0.325	0.823533	Lung
0.082	0.849386	Lung
0.041	0.654836	Lung
0.012	0.879056	Lung
0.034	0.701858	Lung
0.069	0.811453	Lung
0.211	0.854349	Lung
0.047	0.842672	Breast
0.045	0.8738	Breast
0.058	0.833263	Breast
0.211	0.878398	Breast
0.048	0.780809	Lung
0.078	0.78705	Lung
0.061	0.764357	Lung
0.218	0.866833	Lung
0.038	0.700071	Lung
0.043	0.843482	Lung
0.081	0.82753	Lung
0.05	0.818705	Lung
0.036	0.736969	Breast
0.06	0.799368	Breast
0.56	0.865271	Breast
2.824	0.836281	Melanoma
0.059	0.817424	Melanoma
0.06	0.802778	Melanoma
0.065	0.825226	Melanoma
0.022	0.848983	Melanoma
0.027	0.778366	Melanoma
0.076	0.815641	Melanoma
0.727	0.801656	Melanoma
0.067	0.786762	Melanoma
0.126	0.732512	Melanoma
0.062	0.815071	Melanoma
2.21	0.745577	Melanoma
0.122	0.731308	Melanoma
0.03	0.87686	Melanoma
0.081	0.797707	Melanoma
0.592	0.823088	Melanoma
0.176	0.897069	Melanoma
0.026	0.810296	Melanoma
0.133	0.772295	Melanoma
0.409	0.872798	Melanoma
0.076	0.796588	Melanoma
0.075	0.786889	Melanoma
0.096	0.829489	Melanoma
0.039	0.813856	Lung
0.049	0.805444	Lung
0.125	0.842286	Lung
0.107	0.820286	Lung
0.199	0.766758	Lung
0.168	0.78045	Lung
0.043	0.797302	Lung
0.094	0.765455	Lung
1.326	0.815095	Lung
0.183	0.88543	Lung
1.005	0.854242	Lung
0.098	0.791757	Breast
0.118	0.846516	Breast
0.38	0.8699	Lung
0.311	0.843003	Lung
0.058	0.75958	Lung
0.076	0.801669	Lung
0.646	0.898566	Lung
1.38	0.870292	Lung
0.206	0.730655	Melanoma
0.031	0.800412	Lung
0.039	0.73946	Lung
1.594	0.838213	Lung
1.588	0.778049	Melanoma
0.11	0.816806	Melanoma
0.035	0.819725	Breast
0.148	0.757393	Breast
0.013	0.805185	Breast
0.063	0.758314	Breast
0.024	0.916071	Breast
0.055	0.860156	Breast
0.061	0.765871	Breast
0.026	0.840933	Lung
0.013	0.790542	Lung
0.085	0.837805	Lung
0.028	0.879665	Lung
1.591	0.885125	Breast
0.049	0.834294	Melanoma
0.144	0.796611	Melanoma
0.493	0.855252	Lung
0.165	0.878693	Lung
0.411	0.87389	Lung
1.241	0.87646	Lung
0.183	0.88016	Lung
0.195	0.863379	Lung
0.345	0.862049	Lung
0.661	0.80734	Lung
0.097	0.803238	Lung
0.122	0.703246	Lung
0.209	0.890978	Lung
1.225	0.794834	Lung
0.836	0.895311	Lung
0.136	0.813486	Lung
0.473	0.884745	Lung
0.035	0.825278	Lung
0.08	0.816147	Lung
0.137	0.886004	Lung
0.188	0.895464	Lung
0.138	0.795906	Lung
0.132	0.751886	Lung
0.232	0.894164	Lung
0.143	0.898623	Lung
0.098	0.857027	Lung
0.174	0.886781	Lung
0.046	0.807659	Lung
0.092	0.785053	Lung
0.233	0.88237	Lung
0.128	0.822903	Lung
0.021	0.86293	Lung
0.778	0.875905	Lung
0.11	0.796339	Breast
0.072	0.78255	Breast
0.153	0.886839	Breast
0.098	0.799277	Breast
0.084	0.746763	Breast
0.13	0.781618	Breast
0.15	0.814821	Breast
0.039	0.858017	Breast
0.065	0.804868	Breast
0.031	0.812871	Breast
0.066	0.824811	Breast
1.549	0.876715	Lung
0.771	0.870642	Lung
0.272	0.857958	Lung
0.119	0.844811	Lung
0.045	0.841281	Lung
0.041	0.832471	Lung
0.087	0.863507	Lung
0.058	0.855163	Lung
0.099	0.78336	Lung
1.726	0.852103	Breast
0.357	0.872795	Lung
0.249	0.873396	Lung
0.083	0.820922	Breast
0.286	0.889121	Breast
0.07	0.778672	Breast
0.053	0.828693	Breast
2.014	0.829866	Breast
0.025	0.892073	Breast
1.509	0.8554	Lung
0.402	0.834885	Breast
0.077	0.773328	Breast
1.412	0.857364	Lung
0.494	0.879394	Lung
0.028	0.826798	Lung
0.09	0.802304	Lung
0.046	0.816169	Lung
0.154	0.787746	Lung
0.146	0.733516	Lung
0.046	0.835983	Lung
0.079	0.784831	Lung
0.01	0.75908	Lung
0.013	0.85224	Lung
0.812	0.868289	Lung
0.013	0.757666	Lung
0.06	0.779203	Lung
0.025	0.866421	Lung
0.458	0.824281	Lung
0.195	0.892184	Lung
0.034	0.857967	Lung
0.223	0.864662	Lung
0.288	0.896125	Lung
0.028	0.8236	Lung
0.016	0.736176	Lung
0.12	0.846217	Breast
0.904	0.835512	Breast
0.021	0.68761	Lung
0.045	0.870212	Lung
0.089	0.767688	Lung
0.031	0.801697	Lung
0.021	0.823344	Lung
0.046	0.804847	Lung
0.127	0.839404	Lung
0.099	0.864631	Lung
0.05	0.846959	Lung
0.028	0.888719	Lung
0.552	0.849845	Lung
0.171	0.894796	Lung
0.123	0.859318	Melanoma
0.018	0.833398	Melanoma
0.043	0.734936	Melanoma
0.134	0.827328	Melanoma
0.24	0.894764	Melanoma
0.158	0.731157	Lung
0.059	0.872429	Lung
0.18	0.869427	Lung
2.956	0.886741	Lung
0.031	0.830102	Lung
0.371	0.879802	Lung
1.228	0.859054	Lung
0.666	0.846941	Lung
0.048	0.831052	Lung
0.055	0.825485	Lung
0.041	0.826114	Lung
0.773	0.848574	Lung
0.832	0.866897	Lung
0.366	0.851897	Lung
0.14	0.79056	Lung
0.069	0.80781	Lung
0.743	0.888266	Lung
0.073	0.792351	Lung
0.026	0.829718	Lung
0.039	0.850698	Lung
0.316	0.887011	Lung
0.04	0.81594	Lung
0.426	0.889618	Lung
0.027	0.86904	Lung
1.17	0.861218	Lung
2.206	0.880369	Lung
1.988	0.860185	Lung
0.069	0.82084	Lung
0.124	0.777838	Lung
0.577	0.886294	Lung
0.128	0.830684	Lung
0.029	0.848002	Lung
0.974	0.863782	Lung
0.388	0.859158	Lung
0.216	0.87038	Lung
0.131	0.799563	Lung
0.86	0.88959	Lung
0.95	0.834281	Melanoma
0.044	0.878548	Melanoma
0.088	0.828962	Lung
0.133	0.861032	Lung
0.054	0.783474	Lung
0.046	0.832494	Lung
0.06	0.790289	Lung
0.061	0.858096	Lung
0.05	0.788848	Lung
0.356	0.864672	Lung
0.073	0.868505	Lung
0.037	0.84812	Lung
0.073	0.82064	Lung
0.173	0.880893	Breast
0.33	0.864784	Breast
0.51	0.850823	Breast
0.07	0.784404	Lung
0.032	0.829974	Lung
0.606	0.840503	Lung
0.244	0.849003	Lung
0.159	0.880809	Lung
0.072	0.782435	Lung
0.207	0.884892	Lung
0.061	0.819626	Lung
0.119	0.76343	Lung
0.065	0.844451	Lung
0.226	0.867706	Lung
0.389	0.826081	Lung
2.746	0.677317	Breast
0.63	0.887002	Lung
0.2	0.848998	Lung
0.108	0.850949	Lung
0.303	0.867204	Lung
0.276	0.879987	Lung
1.499	0.887332	Lung
0.158	0.741451	Lung
0.672	0.836479	Lung
0.177	0.878631	Lung
0.074	0.814268	Breast
1.033	0.888459	Breast
0.841	0.652866	Breast
0.083	0.835672	Breast
0.454	0.848599	Breast
0.083	0.778705	Lung
0.041	0.746334	Lung
0.28	0.900978	Lung
0.059	0.848269	Lung
0.378	0.887648	Melanoma
0.036	0.74001	Melanoma
0.089	0.763874	Melanoma
0.04	0.905108	Melanoma
0.193	0.885025	Melanoma
0.031	0.822011	Melanoma
1.524	0.876733	Melanoma
0.083	0.756147	Breast
0.11	0.791945	Breast
0.202	0.878467	Breast
0.098	0.735065	Breast
0.049	0.742662	Breast
1.366	0.880177	Breast
0.032	0.897591	Breast
0.286	0.872306	Lung
0.239	0.885638	Lung
0.107	0.839139	Lung
0.104	0.800107	Lung
0.03	0.765906	Lung
0.046	0.840065	Lung
0.034	0.806168	Lung
0.039	0.838902	Lung
0.08	0.77733	Lung
0.218	0.859834	Lung
0.052	0.686391	Lung
0.043	0.756916	Lung
0.175	0.900231	Lung
0.242	0.869552	Lung
2.376	0.838426	Lung
1.063	0.89309	Lung
0.27	0.871751	Breast
0.38	0.894469	Breast
0.155	0.875294	Breast
0.245	0.863853	Breast
0.222	0.887123	Breast
0.743	0.867418	Breast
0.408	0.894062	Breast
0.094	0.855014	Breast
0.769	0.887212	Breast
0.034	0.793113	Lung
0.048	0.864299	Lung
0.079	0.817251	Lung
0.057	0.81944	Lung
0.063	0.806878	Lung
0.202	0.90304	Lung
0.038	0.875572	Lung
0.523	0.728784	Melanoma
0.046	0.878801	Melanoma
1.597	0.863627	Melanoma
0.131	0.807854	Melanoma
0.473	0.879035	Melanoma
0.172	0.879173	Melanoma
0.589	0.825518	Melanoma
0.459	0.814665	Melanoma
0.043	0.810588	Melanoma
0.411	0.866511	Melanoma
0.059	0.872465	Melanoma
0.172	0.726111	Lung
0.535	0.86604	Lung
0.05	0.834756	Lung
0.336	0.90591	Lung
0.349	0.886313	Lung
0.067	0.848737	Lung
0.087	0.835866	Lung
1.427	0.763359	Breast
1.016	0.853167	Breast
0.393	0.845865	Breast
0.498	0.82934	Lung
0.309	0.890957	Breast
0.174	0.911267	Breast
0.228	0.893803	Breast
1.691	0.86505	Lung
1.955	0.863746	Lung
0.037	0.883445	Lung
0.162	0.865898	Lung
2.807	0.831119	Breast
0.26	0.889403	Lung
0.069	0.807611	Lung
0.026	0.84343	Lung
0.02	0.867438	Lung
0.03	0.906978	Lung
0.057	0.691341	Lung
0.092	0.695059	Lung
0.088	0.763669	Lung
0.072	0.833955	Lung
0.026	0.921308	Lung
0.034	0.790024	Lung
0.226	0.819204	Lung
1.615	0.801537	Lung
0.031	0.881141	Lung
0.119	0.850454	Lung
0.11	0.854346	Lung
0.039	0.85111	Lung
0.103	0.760543	Lung
0.124	0.710238	Lung
0.081	0.822601	Lung
0.032	0.728244	Lung
0.06	0.7772	Lung
0.133	0.819263	Lung
0.983	0.878664	Lung
2.898	0.687777	Breast
0.942	0.846762	Lung
0.383	0.890399	Lung
0.042	0.798973	Lung
0.029	0.879592	Lung
0.392	0.879279	Lung
0.83	0.883407	Breast
0.966	0.825601	Breast
0.07	0.731003	Breast
0.331	0.893863	Melanoma
1.625	0.871233	Melanoma
0.121	0.853776	Breast
0.029	0.888046	Breast
0.032	0.82163	Breast
1.235	0.848871	Lung
0.156	0.829275	Lung
0.199	0.87402	Lung
0.16	0.886809	Lung
0.361	0.874178	Lung
0.151	0.786244	Lung
0.063	0.808408	Lung
0.066	0.824052	Lung
0.034	0.808856	Breast
0.03	0.887568	Breast
0.024	0.780419	Breast
0.817	0.850347	Breast
0.061	0.770184	Breast
0.464	0.850988	Breast
0.055	0.844712	Breast
0.026	0.818959	Breast
0.039	0.812939	Breast
0.571	0.865101	Breast
0.041	0.837789	Breast
0.046	0.847152	Breast
0.115	0.779466	Breast
0.213	0.89282	Breast
0.139	0.811982	Breast
0.734	0.887122	Breast
0.457	0.884803	Breast
0.102	0.714964	Breast
0.136	0.761666	Breast
0.097	0.745018	Breast
0.108	0.764472	Breast
0.008	0.787125	Breast
0.04	0.786896	Breast
0.033	0.865533	Breast
0.055	0.805492	Breast
0.031	0.86953	Breast
0.205	0.883609	Breast
0.093	0.815388	Breast
0.724	0.764459	Melanoma
0.337	0.844742	Melanoma
1.182	0.837129	Melanoma
0.173	0.883576	Lung
0.759	0.8725	Breast
2.39	0.833008	Breast
0.661	0.802519	Breast
0.131	0.770145	Lung
0.136	0.747557	Lung
0.29	0.880832	Melanoma
0.085	0.816262	Melanoma
0.158	0.902532	Melanoma
0.14	0.806881	Melanoma
0.136	0.837061	Melanoma
0.051	0.815852	Melanoma
0.048	0.839163	Melanoma
1.223	0.862175	Melanoma
0.556	0.866363	Melanoma
0.3	0.87204	Melanoma
0.232	0.883905	Melanoma
0.127	0.751999	Melanoma
0.077	0.721032	Melanoma
0.075	0.834917	Melanoma
0.261	0.878046	Melanoma
0.082	0.817352	Melanoma
0.294	0.865438	Melanoma
1.515	0.870099	Melanoma
0.359	0.899235	Breast
1.18	0.878986	Breast
0.223	0.887585	Lung
0.23	0.868654	Lung
0.5	0.87629	Lung
0.286	0.906687	Lung
1.235	0.89346	Lung
0.328	0.879006	Melanoma
1.415	0.859371	Melanoma
0.227	0.878289	Melanoma
2.226	0.860851	Melanoma
0.529	0.891787	Melanoma
0.613	0.88708	Melanoma
0.32	0.888324	Lung
0.349	0.859906	Lung
0.015	0.806275	Lung
0.042	0.854821	Lung
0.133	0.682298	Lung
1.339	0.822319	Lung
0.466	0.878073	Breast
0.049	0.821556	Breast
2.622	0.825374	Breast
0.079	0.813474	Breast
0.024	0.851656	Breast
0.038	0.866784	Breast
0.055	0.759631	Breast
0.03	0.781641	Breast
1.546	0.862109	Breast
0.046	0.788215	Breast
0.11	0.829276	Breast
0.176	0.883275	Breast
0.112	0.860148	Breast
0.246	0.879556	Breast
0.69	0.773647	Breast
0.036	0.752463	Lung
0.029	0.86887	Lung
0.019	0.797652	Lung
0.177	0.891398	Lung
0.053	0.821834	Lung
0.146	0.875146	Lung
0.02	0.828239	Melanoma
0.055	0.807738	Breast
0.053	0.871111	Breast
0.055	0.691466	Breast
0.131	0.76762	Breast
0.202	0.897812	Breast
0.441	0.863494	Breast
0.022	0.677531	Breast
0.281	0.854518	Lung
0.042	0.801772	Lung
0.839	0.81827	Lung
0.338	0.893942	Lung
0.29	0.863714	Lung
1.699	0.870385	Lung
0.736	0.832795	Lung
0.029	0.832459	Lung
0.554	0.769505	Melanoma
0.503	0.874568	Melanoma
0.033	0.888274	Melanoma
0.643	0.875677	Breast
0.093	0.780043	Breast
1.245	0.82674	Lung
0.103	0.750668	Lung
0.045	0.860885	Lung
0.07	0.724049	Lung
0.059	0.844818	Lung
0.069	0.817328	Lung
0.051	0.834741	Lung
0.051	0.848636	Lung
0.256	0.811245	Lung
0.115	0.718024	Lung
0.259	0.862715	Lung
0.122	0.787746	Lung
0.202	0.697415	Lung
0.154	0.740788	Lung
0.034	0.908569	Lung
0.091	0.847928	Lung
0.078	0.821216	Lung
0.028	0.902896	Lung
0.097	0.84581	Lung
0.172	0.824722	Lung
0.094	0.780041	Lung
0.12	0.754503	Lung
0.126	0.793407	Lung
0.07	0.792552	Lung
0.065	0.858862	Lung
0.158	0.783016	Lung
0.13	0.830244	Lung
0.415	0.886058	Breast
0.035	0.876266	Breast
0.035	0.800134	Breast
0.108	0.876317	Breast
0.178	0.8982	Breast
0.269	0.866286	Breast
0.169	0.887715	Breast
0.186	0.866573	Lung
0.286	0.89959	Lung
0.031	0.902705	Lung
1.231	0.859949	Lung
2.411	0.870682	Lung
0.277	0.8939	Melanoma
0.334	0.853451	Breast
0.076	0.867917	Breast
0.155	0.766131	Breast
0.014	0.875191	Breast
0.008	0.787125	Breast
0.06	0.816543	Breast
0.018	0.909074	Breast
0.017	0.799738	Breast
0.019	0.770091	Breast
0.016	0.83001	Breast
0.015	0.906088	Breast
0.046	0.858582	Breast
0.026	0.842465	Breast
0.794	0.877844	Breast
0.045	0.817434	Breast
0.141	0.83928	Breast
0.016	0.716607	Breast
0.044	0.789383	Breast
0.102	0.791022	Breast
0.177	0.882808	Lung
2.427	0.872946	Lung
0.67	0.874212	Lung
0.088	0.82282	Lung
0.531	0.857718	Lung
0.061	0.845169	Lung
0.038	0.833838	Lung
0.036	0.815111	Lung
0.033	0.824001	Lung
0.022	0.832267	Lung
0.177	0.867712	Melanoma
0.226	0.887474	Melanoma
0.33	0.848592	Melanoma
0.137	0.835011	Melanoma
0.297	0.865107	Melanoma
1.524	0.844905	Melanoma
0.073	0.762911	Melanoma
0.04	0.774328	Lung
0.251	0.886693	Lung
0.205	0.633126	Lung
0.696	0.865119	Lung
0.926	0.865807	Lung
0.037	0.840513	Lung
0.032	0.897591	Lung
0.151	0.891383	Lung
0.055	0.861333	Lung
0.045	0.860805	Lung
0.926	0.861094	Lung
0.294	0.843274	Lung
0.073	0.825819	Lung
0.107	0.767808	Lung
0.049	0.874685	Lung
0.512	0.779314	Lung
0.092	0.768146	Lung
0.089	0.849742	Lung
0.089	0.859074	Lung
0.152	0.882131	Lung
0.053	0.772965	Lung
0.034	0.790567	Lung
0.058	0.797686	Lung
0.952	0.871022	Lung
0.982	0.872762	Breast
0.148	0.805311	Lung
0.03	0.908842	Lung
0.034	0.778874	Lung
0.075	0.839491	Lung
0.11	0.752097	Lung
0.118	0.85961	Lung
0.03	0.877516	Lung
1.229	0.851156	Lung
0.314	0.886157	Lung
0.039	0.881396	Lung
0.029	0.767101	Lung
0.013	0.879996	Lung
0.022	0.857683	Lung
0.035	0.861558	Lung
0.035	0.867239	Lung
0.057	0.808141	Lung
0.025	0.868683	Lung
0.054	0.820311	Lung
0.051	0.829284	Lung
0.033	0.906429	Lung
0.06	0.879644	Lung
0.073	0.873622	Melanoma
2.447	0.826385	Melanoma
0.909	0.887042	Melanoma
0.178	0.880795	Melanoma
0.043	0.856375	Melanoma
0.048	0.838503	Melanoma
0.116	0.800946	Melanoma
0.275	0.856434	Melanoma
0.108	0.80271	Melanoma
0.025	0.8912	Melanoma
1.001	0.858973	Melanoma
0.049	0.858794	Melanoma
0.155	0.890919	Melanoma
0.326	0.835758	Melanoma
0.099	0.771647	Melanoma
0.368	0.860701	Melanoma
0.052	0.823776	Melanoma
0.118	0.836543	Lung
0.054	0.769714	Lung
0.081	0.831926	Lung
0.016	0.911983	Lung
0.044	0.843438	Lung
1.262	0.880725	Lung
[truncated: 7,303 more rows]
